# Supplementary material for: Clarifying off-target effects for torcetrapib using network pharmacology and reverse docking approach
Source: BMC Syst Biol. 2012 Dec 10;6:152. doi: 10.1186/1752-0509-6-152 (PMC3547811; doi:10.1186/1752-0509-6-152)
Supplement: Additional file 1 — List of significant over-expressed genes by Significance Analysis of Microarray (SAM). [file 1752-0509-6-152-S1.xlsx]

## Sheet: SAM Output
Additional File 1: List of Significant Over-expressed Genes by SAM (Delta value= 1.1724)
Positive genes (388)
Gene ID	Gene Name	Score(d)	Numerator(r)	Denominator(s+s0)	Fold Change	q-value(%)	localfdr(%)
204621_s_at	NR4A2	45.4821	3.84455	0.0845289	14.3656	0	2.87563
216248_s_at	NR4A2	36.3343	3.90424	0.107453	14.9725	0	3.9374
204622_x_at	NR4A2	17.9676	3.63039	0.202052	12.3838	0	3.59385
210764_s_at	CYR61	17.9204	1.72418	0.0962134	3.30392	0	3.59285
204472_at	GEM	17.8827	1.46844	0.0821154	2.76723	0	3.59196
209189_at	FOS	17.7459	1.04275	0.05876	2.06015	0	3.58791
209959_at	NR4A3	16.749	1.4596	0.0871455	2.75032	0	3.51796
201289_at	CYR61	16.386	1.28214	0.0782462	2.432	0	3.47349
1555677_s_at	SMC1A	15.3699	1.25627	0.0817358	2.38878	0	3.29617
202340_x_at	NR4A1	15.3415	1.36358	0.0888816	2.57322	0	3.2902
207233_s_at	MITF	13.7697	1.20805	0.0877325	2.31026	0	2.89926
219228_at	ZNF331	13.5655	1.47284	0.108572	2.77568	0	2.84103
201041_s_at	DUSP1	11.2903	0.877264	0.0777005	1.83689	0	2.2551
211143_x_at	NR4A1	10.9182	0.890126	0.0815265	1.85334	0	2.21
215220_s_at	TPR	9.92157	0.880329	0.0887288	1.84079	0	2.25967
202241_at	TRIB1	9.80382	1.07079	0.109222	2.10058	0	2.28826
242349_at	HECTD1	9.73367	1.18921	0.122174	2.28027	0	2.30815
208078_s_at	SIK1	9.71562	1.74106	0.179202	3.3428	0	2.31362
200835_s_at	MAP4	9.53417	0.797938	0.0836924	1.73861	0	2.37717
235018_at	CSRNP3	9.37319	0.596102	0.0635965	1.51163	0	2.44732
241955_at	HECTD1	9.08418	1.32689	0.146066	2.50861	0	2.61004
209999_x_at	SOCS1	9.01329	0.700836	0.0777559	1.62545	0	2.6579
207978_s_at	NR4A3	8.90434	2.32933	0.261595	5.02571	0	2.73805
221986_s_at	KLHL24	8.28521	0.435768	0.0525959	1.35263	0	3.3651
212665_at	TIPARP	8.19047	0.841674	0.102763	1.79213	0	3.48989
212420_at	ELF1	8.07477	0.590503	0.0731295	1.50577	0	3.65386
203574_at	NFIL3	7.8853	1.00459	0.127401	2.00638	0	3.9512
1558277_at	ZNF740	7.69521	0.864115	0.112293	1.82022	0	4.28761
202672_s_at	ATF3	7.68773	0.91039	0.118421	1.87955	0	4.30167
1555240_s_at	GNG12	7.61304	0.795078	0.104436	1.73517	0	4.44549
238848_at	OTUD4	7.57334	1.49683	0.197645	2.82223	0	4.52454
222634_s_at	TBL1XR1	7.50551	0.489455	0.0652127	1.40391	0	4.66392
209257_s_at	SMC3	7.46651	0.43202	0.057861	1.34912	0	4.74653
222572_at	PDP1	7.37724	0.650709	0.088205	1.56994	0	4.9426
226066_at	MITF	7.34502	1.10417	0.15033	2.14976	0	5.01577
201182_s_at	CHD4	7.27779	0.733836	0.100832	1.66305	0	5.1727
241820_at	RIF1	7.22515	1.06752	0.147751	2.09583	0	5.2996
216979_at	NR4A3	7.22208	2.19772	0.304306	4.58754	0	5.30711
203725_at	GADD45A	7.19006	0.596629	0.0829798	1.51218	0	5.38619
201939_at	PLK2	6.95582	0.704822	0.101328	1.62994	0	6.00633
208961_s_at	KLF6	6.8971	0.75556	0.109547	1.68829	0	6.17364
231152_at	INO80D	6.8782	0.649535	0.0944338	1.56866	0	6.22853
220154_at	DST	6.51924	1.0149	0.155677	2.02076	0	7.3697
208960_s_at	KLF6	6.4999	1.10571	0.170112	2.15205	0	7.43662
223985_at	FSD1L	6.44057	0.609472	0.0946301	1.5257	0	7.64549
238825_at	ACRC	6.39608	0.57816	0.0903928	1.49294	0	7.80562
222573_s_at	SAV1	6.33542	0.300808	0.0474804	1.23183	0	8.02891
213850_s_at	SRSF2IP	6.33529	0.586246	0.0925365	1.50133	0	8.02938
1552329_at	RBBP6	6.31691	0.557975	0.0883303	1.4722	0	8.09818
1556348_at	HEATR1	6.29611	0.678256	0.107726	1.6002	0	8.17668
219158_s_at	NAA15	6.27573	0.504025	0.0803133	1.41816	0	8.2542
223038_s_at	FAM60A	6.27249	0.600942	0.0958061	1.51671	0	8.26661
235739_at	NR4A2	6.26753	1.49591	0.238676	2.82041	0	8.28562
203833_s_at	TGOLN2	6.24772	0.525149	0.0840545	1.43908	0	8.36188
218521_s_at	UBE2W	6.24435	0.477932	0.0765382	1.39275	0	8.37489
244287_at	SREK1	6.19503	0.464414	0.0749655	1.37976	0	8.56772
227099_s_at	C11orf96	6.10391	0.89689	0.146937	1.86205	0	8.93417
1555294_a_at	ERC1	6.06172	0.675712	0.111472	1.59738	0	9.10838
1552644_a_at	PHC3	6.06014	0.520562	0.0858994	1.43451	0	9.11496
213286_at	ZFR	5.98272	0.37276	0.0623062	1.29483	0	9.44233
233719_s_at	TASP1	5.96481	0.619474	0.103855	1.53632	0	9.51944
218645_at	ZNF277	5.96212	0.285919	0.047956	1.21919	0	9.53108
209127_s_at	SART3	5.95884	0.550516	0.0923864	1.46461	0	9.54526
209376_x_at	SRSF2IP	5.93122	0.528829	0.0891602	1.44276	0	9.66553
206382_s_at	BDNF	5.88678	0.672031	0.114159	1.59331	0	9.86165
204011_at	SPRY2	5.88551	0.595026	0.1011	1.5105	0	9.86731
202601_s_at	HTATSF1	5.86679	0.67619	0.115257	1.59791	0	9.95093
225262_at	FOSL2	5.84605	0.282376	0.0483021	1.2162	0	10.0443
1554690_a_at	TACC1	5.8131	0.567781	0.0976727	1.48224	0	10.1941
206079_at	CHML	5.77972	0.724407	0.125336	1.65222	0	10.3477
229941_at	FAM166B	5.73882	0.915117	0.159461	1.88572	0	10.5384
1556551_s_at	SLC39A6	5.71763	0.493109	0.0862436	1.40747	0	10.6383
213901_x_at	RBFOX2	5.68342	0.724557	0.127486	1.65239	0	10.8013
203479_s_at	OTUD4	5.6492	0.778308	0.137773	1.71512	0.757336	10.9663
214696_at	C17orf91	5.62026	0.32346	0.0575525	1.25133	0.757336	11.1073
222456_s_at	LIMA1	5.61904	0.721359	0.128378	1.64873	0.757336	11.1133
235977_at	LONRF2	5.61713	0.734503	0.130761	1.66382	0.757336	11.1226
229181_s_at	HAUS2	5.54722	0.556857	0.100385	1.47106	0.757336	11.4696
224336_s_at	DUSP16	5.482	0.806049	0.147036	1.74842	0.757336	11.8007
1555408_at	BAGE2	5.4519	1.00052	0.183517	2.00072	0.757336	11.956
206404_at	FGF9	5.44283	0.508045	0.0933421	1.42212	0.757336	12.003
201072_s_at	SMARCC1	5.42329	0.481729	0.0888261	1.39642	0.757336	12.1049
219249_s_at	FKBP10	5.38568	0.710546	0.131932	1.63642	0.757336	12.3028
209254_at	KLHDC10	5.31919	0.842539	0.158396	1.7932	0.757336	12.6586
226345_at	ARL5B	5.29679	0.265433	0.050112	1.202	0.757336	12.7802
226697_at	FAM114A1	5.26758	0.532013	0.100998	1.44595	0.757336	12.9399
214537_at	HIST1H1D	5.25557	1.20398	0.229087	2.30375	0.757336	13.0061
235376_at	USP4	5.23883	1.11189	0.212241	2.16129	0.757336	13.0986
230251_at	C6orf176	5.23207	0.754266	0.144162	1.68677	0.757336	13.1361
232343_at	DCTN5	5.21608	0.413611	0.0792954	1.33202	0.757336	13.2252
203215_s_at	MYO6	5.21572	0.531538	0.101911	1.44547	0.757336	13.2272
219371_s_at	KLF2	5.18709	0.480765	0.092685	1.39548	0.757336	13.3877
201368_at	ZFP36L2	5.18373	0.577078	0.111325	1.49182	0.757336	13.4066
208930_s_at	ILF3	5.1663	0.5536	0.107156	1.46774	0.757336	13.5051
201236_s_at	BTG2	5.15212	0.539234	0.104663	1.4532	0.757336	13.5856
201454_s_at	NPEPPS	5.13687	0.506305	0.098563	1.42041	0.757336	13.6725
218273_s_at	PDP1	5.13537	0.548002	0.106711	1.46206	0.757336	13.6811
1558722_at	ZNF252	5.13179	0.597387	0.116409	1.51297	0.757336	13.7016
210511_s_at	INHBA	5.11283	0.395551	0.0773643	1.31544	0.757336	13.8103
226762_at	PURB	5.10231	0.829992	0.16267	1.77768	0.757336	13.8709
225539_at	ZNF295	5.09026	0.573406	0.112648	1.48803	0.757336	13.9406
208670_s_at	EID1	5.06604	0.412112	0.0813479	1.33063	0.757336	14.0813
227613_at	ZNF331	5.03026	1.31948	0.262309	2.49577	0.757336	14.2909
1553697_at	C1orf96	5.01604	0.530812	0.105823	1.44474	0.757336	14.3748
201925_s_at	CD55	5.00019	0.34708	0.0694134	1.27198	0.757336	14.4687
1555409_a_at	BAGE2	4.99662	0.828549	0.165822	1.7759	0.757336	14.4899
212385_at	TCF4	4.98856	0.318461	0.0638383	1.247	0.757336	14.5378
209805_at	PMS2CL	4.9859	0.501566	0.100597	1.41575	0.757336	14.5536
214878_at	ZNF37BP	4.9765	0.688329	0.138316	1.61142	0.757336	14.6097
205371_s_at	DBT	4.90736	0.539362	0.109909	1.45333	0.757336	15.0264
211330_s_at	HFE	4.90647	1.04466	0.212914	2.06288	0.757336	15.0319
239363_at	c9orf80	4.90339	0.534372	0.10898	1.44831	0.757336	15.0506
211022_s_at	ATRX	4.87106	0.845996	0.173678	1.79751	0.757336	15.2482
207950_s_at	ANK3	4.85603	0.410185	0.0844691	1.32886	0.757336	15.3406
1555976_s_at	LOC727918	4.83708	0.615487	0.127244	1.53207	1.28984	15.4577
242776_at	ZCCHC6	4.83103	0.916232	0.189656	1.88718	1.28984	15.4952
221766_s_at	FAM46A	4.82633	0.698093	0.144643	1.62236	1.28984	15.5244
232386_at	VPS13C	4.81787	0.591405	0.122752	1.50671	1.28984	15.5769
202388_at	RGS2	4.80631	0.380049	0.079073	1.30139	1.28984	15.6489
202170_s_at	AASDHPPT	4.8052	0.333818	0.0694703	1.26034	1.28984	15.6558
236207_at	SSFA2	4.80311	1.28423	0.267375	2.43552	1.28984	15.6689
200900_s_at	M6PR	4.803	0.391975	0.0816105	1.31219	1.28984	15.6696
1569076_a_at	ZNF836	4.76716	0.537531	0.112757	1.45149	1.28984	15.8942
1563947_a_at	ERC1	4.75651	0.637893	0.134109	1.55605	1.28984	15.9614
212002_at	C1orf144	4.75406	0.64463	0.135596	1.56334	1.28984	15.9769
220462_at	CSRNP3	4.74639	0.42763	0.0900959	1.34502	1.28984	16.0253
244171_at	MKLN1	4.72614	1.34051	0.283638	2.53241	1.28984	16.1538
224775_at	IWS1	4.72521	0.309817	0.0655667	1.23955	1.28984	16.1597
210585_s_at	TNPO2	4.68363	0.87827	0.187519	1.83817	1.28984	16.4254
211947_s_at	BAT2L2	4.68319	0.882046	0.188343	1.84299	1.28984	16.4282
201367_s_at	ZFP36L2	4.66656	0.924353	0.19808	1.89783	1.28984	16.5352
210974_s_at	AP3D1	4.6616	0.633022	0.135795	1.55081	1.28984	16.5672
200731_s_at	PTP4A1	4.65654	0.462573	0.0993383	1.378	1.28984	16.5999
1565436_s_at	MLL	4.65588	0.502337	0.107893	1.41651	1.28984	16.6041
217682_at	C16orf72	4.64594	0.376936	0.0811324	1.29858	1.28984	16.6684
235040_at	RUNDC1	4.6146	0.269979	0.0585054	1.20579	1.28984	16.8721
1555832_s_at	KLF6	4.6069	0.510664	0.110848	1.42471	1.28984	16.9224
201473_at	JUNB	4.59147	0.289808	0.0631187	1.22248	1.28984	17.0233
1553219_a_at	AMMECR1	4.58782	1.05056	0.22899	2.07134	1.28984	17.0473
211302_s_at	PDE4B	4.57655	0.732151	0.159979	1.66111	1.65929	17.1213
237214_at	TFRC	4.57552	0.911946	0.19931	1.88158	1.65929	17.1281
201156_s_at	RAB5C	4.56672	0.608381	0.13322	1.52455	1.65929	17.186
230926_s_at	ODF2L	4.5606	0.342997	0.0752088	1.26839	1.65929	17.2264
209876_at	GIT2	4.55309	0.547332	0.120211	1.46138	1.65929	17.276
219507_at	RSRC1	4.52657	0.465033	0.102734	1.38035	1.65929	17.4518
232751_at	RBBP9	4.51257	1.05703	0.234241	2.08065	1.65929	17.545
208744_x_at	HSPH1	4.49674	0.580721	0.129143	1.4956	1.65929	17.6508
240555_at	MITF	4.4703	0.905318	0.202518	1.87296	1.65929	17.8281
211360_s_at	ITPR2	4.45464	0.655488	0.147147	1.57515	1.65929	17.9336
210001_s_at	SOCS1	4.45146	0.722927	0.162402	1.65053	1.65929	17.955
213763_at	HIPK2	4.44743	0.415865	0.0935069	1.3341	1.65929	17.9823
205511_at	FLJ10038	4.44314	0.70049	0.157656	1.62506	1.65929	18.0113
1560020_at	DNAJC13	4.43191	0.79651	0.179722	1.73689	1.65929	18.0874
208328_s_at	MEF2A	4.42561	0.508516	0.114903	1.42259	1.65929	18.1301
223888_s_at	LARS	4.41732	0.466645	0.10564	1.38189	1.65929	18.1864
210837_s_at	PDE4D	4.41106	0.774736	0.175635	1.71088	1.65929	18.229
222850_s_at	DNAJB14	4.40184	0.537631	0.122138	1.45159	1.65929	18.2918
212481_s_at	TPM4	4.39378	0.496917	0.113096	1.41119	1.65929	18.3469
217602_at	PPIA	4.3854	1.4992	0.341862	2.82687	1.65929	18.4042
207779_at	C10orf137	4.38151	1.30564	0.297989	2.47193	1.65929	18.4308
214374_s_at	PPFIBP1	4.36176	0.570856	0.130877	1.4854	1.65929	18.5663
241754_at	SCAI	4.35345	0.666158	0.153019	1.58684	1.65929	18.6235
203708_at	PDE4B	4.33866	0.565062	0.130239	1.47945	1.65929	18.7255
1569097_at	TP53BP1	4.33762	0.980825	0.226121	1.97359	1.65929	18.7327
224831_at	CPEB4	4.32215	0.306314	0.0708709	1.23654	1.65929	18.8397
1559011_at	FLJ13773	4.31849	0.361697	0.0837554	1.28494	1.65929	18.8651
1552611_a_at	JAK1	4.30686	0.57828	0.13427	1.49307	1.65929	18.9458
220797_at	METT10D	4.30326	0.678431	0.157655	1.6004	1.65929	18.9708
215517_at	PYGO1	4.30264	0.604763	0.140556	1.52073	1.65929	18.9752
222538_s_at	APPL1	4.29725	0.281314	0.0654638	1.2153	1.65929	19.0126
230285_at	SVIP	4.28715	0.397116	0.0926294	1.31687	1.65929	19.083
235294_at	SIKE1	4.27491	0.522295	0.122177	1.43624	1.65929	19.1685
231200_at	LSM14B	4.26531	0.773905	0.181442	1.70989	1.65929	19.2356
1553722_s_at	RNF152	4.26529	0.332951	0.0780605	1.25959	1.65929	19.2358
225207_at	PDK4	4.25845	0.264062	0.0620089	1.20085	1.65929	19.2838
235765_at	TLE4	4.25166	0.271087	0.0637602	1.20672	1.65929	19.3314
1569857_s_at	TPP2	4.25037	1.87773	0.44178	3.67496	1.65929	19.3404
200732_s_at	PTP4A1	4.24971	0.424426	0.0998718	1.34204	1.65929	19.3451
223218_s_at	NFKBIZ	4.24551	0.652696	0.153738	1.5721	1.65929	19.3746
241683_at	HECTD1	4.24297	1.08647	0.256064	2.12354	1.65929	19.3925
209344_at	TPM4	4.2324	0.332377	0.0785316	1.25909	1.65929	19.4669
239598_s_at	LPCAT2	4.22729	0.397986	0.094147	1.31767	1.65929	19.5029
201465_s_at	JUN	4.22414	0.581966	0.137771	1.49689	1.65929	19.5251
228977_at	LOC729680	4.21783	0.329868	0.0782078	1.2569	1.65929	19.5697
208624_s_at	EIF4G1	4.21778	0.488834	0.115899	1.40331	1.65929	19.5701
238130_at	NFATC2IP	4.20303	0.548856	0.130586	1.46293	1.65929	19.6744
236699_at	MBNL2	4.19666	0.980866	0.233726	1.97365	1.65929	19.7196
202062_s_at	SEL1L	4.18548	0.968171	0.231316	1.95636	1.65929	19.7989
224730_at	DCAF7	4.18036	0.384384	0.09195	1.3053	1.65929	19.8353
216017_s_at	NAB2	4.17655	0.597302	0.143013	1.51288	1.65929	19.8625
242475_at	C7orf49	4.1704	0.323697	0.0776177	1.25153	1.65929	19.9062
204222_s_at	GLIPR1	4.15949	0.418909	0.100712	1.33692	1.65929	19.9841
235388_at	CHD9	4.15805	0.943239	0.226846	1.92284	1.65929	19.9943
209996_x_at	PCM1	4.15288	0.563121	0.135598	1.47746	1.65929	20.0313
225557_at	CSRNP1	4.14878	0.432846	0.104331	1.34989	1.65929	20.0606
203917_at	CXADR	4.14137	0.289626	0.0699348	1.22232	1.65929	20.1136
216521_s_at	BRCC3	4.14098	0.746337	0.180232	1.67753	1.65929	20.1164
227259_at	CD47	4.13605	0.419074	0.101322	1.33707	1.65929	20.1518
204322_at	GOLIM4	4.13458	0.371231	0.0897869	1.29346	1.65929	20.1623
213281_at	JUN	4.11236	0.375347	0.091273	1.29715	1.65929	20.322
1554726_at	ZNF655	4.11158	1.10457	0.268648	2.15034	1.65929	20.3276
219717_at	DCAF16	4.10618	0.543647	0.132397	1.45765	1.65929	20.3665
226897_s_at	ZC3H7A	4.09757	0.297256	0.0725446	1.22881	1.65929	20.4286
212099_at	RHOB	4.09689	0.483866	0.118106	1.39849	1.65929	20.4335
236994_at	FBXL4	4.09416	0.336836	0.0822724	1.26298	1.65929	20.4532
215945_s_at	TRIM2	4.08124	0.456242	0.11179	1.37196	1.65929	20.5466
224314_s_at	EGLN1	4.07953	0.551188	0.135111	1.46529	1.65929	20.5589
202704_at	TOB1	4.0772	0.384244	0.0942421	1.30518	1.65929	20.5758
1565034_s_at	AFF2	4.07645	0.825543	0.202515	1.7722	1.65929	20.5813
227741_at	PTPLB	4.07165	0.467535	0.114827	1.38274	1.65929	20.6161
201044_x_at	DUSP1	4.06298	0.700387	0.172383	1.62494	1.65929	20.679
209062_x_at	NCOA3	4.06208	0.362727	0.0892959	1.28585	1.65929	20.6855
1553267_a_at	CNOT6L	4.05482	0.81482	0.200951	1.75908	1.65929	20.7382
235009_at	BOD1L	4.02949	0.734556	0.182295	1.66389	1.65929	20.9227
235136_at	ORMDL3	4.0255	0.739568	0.183721	1.66968	1.65929	20.9518
217094_s_at	ITCH	4.02397	0.356145	0.088506	1.28	1.65929	20.963
238013_at	PLEKHA2	4.01867	1.22011	0.303611	2.32965	1.65929	21.0017
241824_at	FOSL2	4.00947	0.821912	0.204993	1.76775	2.08108	21.069
236259_at	STK4	3.99647	0.55957	0.140016	1.47383	2.08108	21.1643
1554660_a_at	CNST	3.99424	0.780113	0.195309	1.71727	2.08108	21.1806
215780_s_at	LOC642869	3.9931	0.284539	0.0712576	1.21802	2.08108	21.189
240105_at	LOC100182291	3.98473	0.796511	0.199891	1.7369	2.08108	21.2504
229010_at	CBL	3.9824	0.470194	0.118068	1.3853	2.08108	21.2675
225551_at	CNST	3.97086	0.619203	0.155937	1.53603	2.08108	21.3525
223111_x_at	ARID4B	3.96582	0.483623	0.121948	1.39825	2.08108	21.3896
244439_at	SPRED1	3.9647	0.928426	0.234173	1.9032	2.08108	21.3979
224828_at	CPEB4	3.96359	0.569944	0.143795	1.48447	2.08108	21.406
216031_x_at	HN1L	3.96233	0.727309	0.183556	1.65555	2.08108	21.4153
211453_s_at	AKT2	3.9591	0.784701	0.198202	1.72274	2.08108	21.4391
212004_at	C1orf144	3.95185	0.35555	0.0899705	1.27947	2.08108	21.4926
1554132_a_at	FAM190B	3.94885	0.866748	0.219494	1.82355	2.08108	21.5147
205608_s_at	ANGPT1	3.94695	0.406726	0.103048	1.32567	2.08108	21.5288
204359_at	FLRT2	3.94673	0.289311	0.0733041	1.22206	2.08108	21.5305
1554277_s_at	FANCM	3.94575	0.359151	0.0910222	1.28267	2.08108	21.5377
212362_at	ATP2A2	3.93086	0.524901	0.133534	1.43884	2.08108	21.6478
214107_x_at	LOC440434	3.90508	0.690436	0.176805	1.61377	2.08108	21.8391
242017_at	LOC100182291	3.90465	0.761578	0.195044	1.69534	2.08108	21.8423
227037_at	PLD6	3.90265	0.311575	0.0798367	1.24106	2.08108	21.8572
232960_at	NUP62CL	3.87831	0.400133	0.103172	1.31963	2.08108	22.0385
208947_s_at	UPF1	3.87499	0.360171	0.0929476	1.28358	2.08108	22.0633
214252_s_at	CLN5	3.87332	0.265465	0.0685369	1.20202	2.08108	22.0757
239367_at	BDNF	3.86684	0.334197	0.0864264	1.26068	2.08108	22.1241
1553107_s_at	C5orf24	3.86373	0.730765	0.189135	1.65952	2.08108	22.1473
1554512_a_at	CCDC123	3.86035	0.390694	0.101207	1.31102	2.08108	22.1726
205121_at	SGCB	3.84566	0.604838	0.157278	1.52081	2.08108	22.2826
205443_at	SNAPC1	3.84526	0.29366	0.0763693	1.22575	2.08108	22.2856
1567014_s_at	NFE2L2	3.84324	0.373207	0.0971074	1.29523	2.08108	22.3008
212650_at	EHBP1	3.83995	0.392179	0.102131	1.31237	2.08108	22.3254
214007_s_at	TWF1	3.83132	0.552365	0.144171	1.46649	2.08108	22.3902
208965_s_at	IFI16	3.82682	0.451923	0.118093	1.36786	2.08108	22.4239
1555808_a_at	EXD2	3.82611	0.595298	0.155588	1.51078	2.08108	22.4293
213026_at	ATG12	3.82456	0.316724	0.0828131	1.2455	2.08108	22.441
226114_at	ZNF436	3.8244	0.456306	0.119315	1.37202	2.08108	22.4421
206036_s_at	REL	3.82301	0.444249	0.116204	1.36061	2.08108	22.4526
1555978_s_at	LOC727918	3.8207	0.707306	0.185125	1.63275	2.08108	22.4699
220483_s_at	RNF19A	3.81931	0.675348	0.176825	1.59698	2.08108	22.4804
242183_at	IRGQ	3.81876	0.753634	0.197351	1.68603	2.08108	22.4845
205925_s_at	RAB3B	3.81083	0.47298	0.124115	1.38797	2.08108	22.5442
241084_x_at	DYNC1H1	3.80357	0.33924	0.0891898	1.26509	2.08108	22.5989
200607_s_at	RAD21	3.80205	0.536901	0.141214	1.45085	2.08108	22.6104
232811_x_at	PRICKLE1	3.79898	0.264864	0.0697199	1.20152	2.08108	22.6335
223443_s_at	AMZ2P1	3.7984	0.377628	0.0994178	1.2992	2.08108	22.6379
202498_s_at	SLC2A3	3.795	0.517417	0.136342	1.43139	2.08108	22.6635
210995_s_at	TRIM23	3.79252	0.603757	0.159197	1.51967	2.08108	22.6821
203768_s_at	STS	3.791	0.32888	0.0867528	1.25604	2.08108	22.6937
244515_at	PSMD7	3.78463	0.668747	0.176701	1.58969	2.08108	22.7418
244133_at	USP49	3.78352	0.299007	0.0790288	1.2303	2.08108	22.7502
203946_s_at	ARG2	3.78	0.42756	0.113111	1.34496	2.08108	22.7767
224853_at	SLAIN2	3.7767	0.485901	0.128658	1.40046	2.08108	22.8017
214300_s_at	TOP3A	3.77344	0.988155	0.261871	1.98365	2.08108	22.8263
223217_s_at	NFKBIZ	3.7726	0.322732	0.0855464	1.2507	2.08108	22.8326
207362_at	SLC30A4	3.76349	0.541117	0.143781	1.4551	2.08108	22.9016
1554456_a_at	LINS	3.75926	0.319024	0.0848635	1.24749	2.08108	22.9336
219728_at	MYOT	3.75841	0.317976	0.0846039	1.24658	2.08108	22.9401
218368_s_at	TNFRSF12A	3.75309	0.388872	0.103614	1.30937	3.48424	22.9804
33148_at	ZFR	3.74912	0.462873	0.123462	1.37828	3.48424	23.0105
222515_x_at	TMEM165	3.74345	0.318335	0.0850378	1.24689	3.48424	23.0535
243995_at	PTAR1	3.73181	0.53955	0.144581	1.45352	3.48424	23.1419
235905_at	ZNF704	3.72901	0.725831	0.194645	1.65385	3.48424	23.1632
232137_at	ZNF616	3.71851	0.548523	0.147512	1.46259	3.48424	23.2431
221673_s_at	CSNK1G1	3.71753	0.485323	0.13055	1.3999	3.48424	23.2505
1569472_s_at	TTC3	3.71487	0.7647	0.205849	1.69902	3.48424	23.2708
210529_s_at	FAM115A	3.71375	0.551483	0.148498	1.46559	3.48424	23.2794
203945_at	ARG2	3.70917	0.378087	0.101933	1.29962	3.48424	23.3143
226087_at	LZIC	3.70762	0.41565	0.112107	1.3339	3.48424	23.3261
226174_at	USP42	3.70753	0.511493	0.13796	1.42552	3.48424	23.3267
217677_at	PLEKHA2	3.69814	0.517054	0.139815	1.43103	3.48424	23.3984
203910_at	ARHGAP29	3.69422	0.48294	0.130729	1.39759	3.48424	23.4283
1558322_a_at	PAQR9	3.68598	0.791083	0.21462	1.73037	3.48424	23.4912
224606_at	KLF6	3.67764	0.376547	0.102388	1.29823	3.48424	23.5549
235852_at	STON2	3.6756	0.428499	0.11658	1.34583	3.48424	23.5706
205018_s_at	MBNL2	3.67291	1.05151	0.286287	2.07269	3.48424	23.5911
207630_s_at	CREM	3.67098	0.5964	0.162463	1.51194	3.48424	23.6059
230629_s_at	EP400	3.65997	0.48051	0.131288	1.39524	3.48424	23.6902
242727_at	ARL5B	3.654	0.718738	0.196699	1.64574	3.48424	23.7359
225730_s_at	THUMPD3	3.65327	0.410852	0.112461	1.32947	3.48424	23.7415
211000_s_at	IL6ST	3.65176	0.930483	0.254804	1.90591	3.48424	23.7531
201235_s_at	BTG2	3.64971	0.535083	0.146609	1.44903	3.48424	23.7688
210561_s_at	WSB1	3.64766	0.467496	0.128163	1.38271	3.48424	23.7846
217127_at	CTH	3.64347	0.45698	0.125424	1.37267	3.48424	23.8167
242293_at	ING3	3.64333	0.568638	0.156077	1.48312	3.48424	23.8178
220407_s_at	TGFB2	3.64083	0.475666	0.130648	1.39056	3.48424	23.837
211092_s_at	NF2	3.63265	0.640944	0.17644	1.55935	3.48424	23.8998
204210_s_at	PCYT1A	3.61875	0.358725	0.0991296	1.28229	3.48424	24.0067
227258_at	C10orf46	3.61819	0.48411	0.133799	1.39872	3.48424	24.011
1553947_at	EXOSC6	3.61747	0.488451	0.135025	1.40294	3.48424	24.0165
206538_at	MRAS	3.61616	0.315969	0.0873769	1.24485	3.48424	24.0266
209291_at	ID4	3.6095	0.557288	0.154395	1.4715	3.48424	24.0779
1554874_at	MITF	3.5984	0.632851	0.17587	1.55063	3.48424	24.1635
219387_at	CCDC88A	3.59593	0.583546	0.16228	1.49853	3.48424	24.1825
224229_s_at	AKT3	3.5899	0.60475	0.168459	1.52072	3.48424	24.229
1554717_a_at	PDE4D	3.58518	0.678041	0.189123	1.59997	3.48424	24.2655
228834_at	TOB1	3.58303	0.497627	0.138885	1.41189	3.48424	24.2821
217893_s_at	AKIRIN1	3.58279	0.281534	0.0785794	1.21549	3.48424	24.2839
229061_s_at	SLC25A13	3.58212	0.483111	0.134867	1.39775	3.48424	24.2891
228812_at	FLJ20378	3.58041	0.38433	0.107342	1.30525	3.48424	24.3023
222600_s_at	UBA6	3.57913	0.469463	0.131167	1.38459	3.48424	24.3122
242564_at	ZNF587	3.57259	0.27573	0.0771794	1.21061	3.48424	24.3627
235011_at	MAP3K2	3.56374	0.318992	0.0895103	1.24746	3.48424	24.4311
220254_at	LRP12	3.55535	0.509017	0.143169	1.42308	3.48424	24.4961
216804_s_at	PDLIM5	3.55386	0.679356	0.19116	1.60143	3.48424	24.5076
242321_at	PTPN14	3.54951	1.97885	0.5575	3.9418	3.48424	24.5413
235277_at	AMOTL1	3.54883	0.318374	0.0897123	1.24692	3.48424	24.5465
216493_s_at	IGF2BP3	3.54495	0.530853	0.149749	1.44478	3.48424	24.5766
235922_at	TPM4	3.54093	1.14716	0.323971	2.21478	3.48424	24.6077
238469_at	OGFRL1	3.53872	0.414579	0.117155	1.33291	3.48424	24.6249
208518_s_at	PER2	3.53361	0.434814	0.123051	1.35174	3.48424	24.6645
1555420_a_at	KLF7	3.53325	0.560616	0.158669	1.4749	3.48424	24.6673
227101_at	ZNF800	3.53202	0.519722	0.147146	1.43368	3.48424	24.6769
1560224_at	AHCTF1	3.52697	1.11183	0.315236	2.1612	3.48424	24.716
200906_s_at	PALLD	3.5261	0.475764	0.134926	1.39065	3.48424	24.7228
222441_x_at	SLMO2	3.52548	0.325884	0.0924369	1.25343	3.48424	24.7276
1555716_a_at	CXADR	3.52135	0.984134	0.279476	1.97813	3.48424	24.7596
201779_s_at	RNF13	3.51805	0.294577	0.0837329	1.22652	3.48424	24.7853
219437_s_at	ANKRD11	3.51122	0.537657	0.153125	1.45161	3.48424	24.8383
222412_s_at	SSR3	3.51074	0.731622	0.208396	1.66051	3.48424	24.8421
1559528_at	LOC100129917	3.49498	0.991061	0.283567	1.98765	3.48424	24.9646
201466_s_at	JUN	3.49188	0.456834	0.130828	1.37253	3.48424	24.9887
212113_at	ATXN7L3B	3.49013	0.684213	0.196042	1.60683	3.48424	25.0023
232229_at	SETX	3.4887	0.918308	0.263224	1.8899	3.48424	25.0135
218766_s_at	WARS2	3.48458	0.488777	0.140269	1.40326	3.48424	25.0455
224829_at	CPEB4	3.48345	0.340716	0.09781	1.26638	4.46789	25.0543
219764_at	FZD10	3.48246	0.518744	0.148959	1.43271	4.46789	25.062
217915_s_at	RSL24D1	3.48218	0.33392	0.095894	1.26043	4.46789	25.0642
203242_s_at	PDLIM5	3.47886	0.743209	0.213636	1.6739	4.46789	25.0901
201750_s_at	ECE1	3.47771	0.528229	0.15189	1.44216	4.46789	25.0991
204935_at	PTPN2	3.47765	0.33697	0.0968961	1.2631	4.46789	25.0995
211502_s_at	CDK14	3.47683	0.469231	0.134959	1.38437	4.46789	25.1059
1554958_at	ZNF641	3.47579	0.544794	0.156739	1.45881	4.46789	25.1139
1555972_s_at	FBXO28	3.4756	0.373184	0.107372	1.29521	4.46789	25.1155
224994_at	CAMK2D	3.47402	0.480903	0.138429	1.39562	4.46789	25.1278
223721_s_at	DNAJC12	3.47172	0.415303	0.119625	1.33358	4.46789	25.1457
201464_x_at	JUN	3.47041	0.421137	0.121351	1.33898	4.46789	25.1559
221745_at	DCAF7	3.46467	0.70738	0.20417	1.63284	4.46789	25.2007
231791_at	ASAH2B	3.46329	0.963531	0.278212	1.95008	4.46789	25.2114
207029_at	KITLG	3.46154	0.792058	0.228817	1.73154	4.46789	25.225
216283_s_at	PVR	3.45405	0.634598	0.183726	1.5525	4.46789	25.2835
220442_at	WDR51B	3.45131	0.481828	0.139607	1.39651	4.46789	25.3048
201369_s_at	ZFP36L2	3.44723	0.555691	0.161199	1.46987	4.46789	25.3367
204285_s_at	PMAIP1	3.44568	0.394718	0.114554	1.31469	4.46789	25.3488
235235_s_at	PATL1	3.44388	0.528958	0.153594	1.44289	4.46789	25.3628
1553148_a_at	SNX13	3.44255	0.590681	0.171582	1.50596	4.46789	25.3732
211612_s_at	IL13RA1	3.43666	0.44959	0.130822	1.36565	4.46789	25.4192
1569004_at	LOC348798	3.43088	0.682847	0.199029	1.6053	4.46789	25.4643
204384_at	GOLGA2	3.42761	0.264473	0.0771596	1.2012	4.46789	25.4899
202742_s_at	PRKACB	3.42098	0.38808	0.113441	1.30865	4.46789	25.5418
201308_s_at	SEPT11	3.41617	0.545445	0.159666	1.45947	4.46789	25.5794
201615_x_at	CALD1	3.41533	0.539005	0.157819	1.45297	4.46789	25.586
207334_s_at	TGFBR2	3.41366	0.753476	0.220724	1.68585	4.46789	25.599
207143_at	CDK6	3.40816	0.627281	0.184052	1.54465	4.46789	25.642
209203_s_at	BICD2	3.40767	0.464996	0.136456	1.38031	4.46789	25.6458
213419_at	APBB2	3.4073	0.379537	0.111389	1.30092	4.46789	25.6488
229256_at	PGM2L1	3.40605	0.578597	0.169873	1.4934	4.46789	25.6586
204666_s_at	SIKE1	3.39964	0.626883	0.184397	1.54423	4.46789	25.7088
1554397_s_at	UEVLD	3.39754	0.585906	0.17245	1.50098	4.46789	25.7251
244774_at	PHACTR2	3.39494	0.624357	0.183908	1.54152	4.46789	25.7455
232164_s_at	EPPK1	3.39336	0.426504	0.125688	1.34397	4.46789	25.7579
242062_at	SAMD8	3.39055	0.446961	0.131826	1.36317	4.46789	25.7799
238699_s_at	CASK	3.38549	0.841012	0.248417	1.79131	4.46789	25.8196
1564274_at	C9orf47	3.38341	0.321077	0.0948974	1.24926	4.46789	25.8359
201012_at	ANXA1	3.38212	0.33105	0.0978824	1.25793	4.46789	25.8459
212007_at	UBXN4	3.38189	0.462446	0.136742	1.37788	4.46789	25.8477
224427_s_at	PAPOLG	3.37879	0.43504	0.128756	1.35195	4.46789	25.8721
214508_x_at	CREM	3.37592	0.509522	0.150928	1.42358	4.46789	25.8945
1553048_a_at	PIP4K2B	3.36973	0.868252	0.257662	1.82545	4.46789	25.9431
219723_x_at	AGPAT3	3.3664	0.658159	0.195509	1.57807	4.46789	25.9692
244546_at	CYCS	3.36397	0.506224	0.150484	1.42033	4.46789	25.9882
227223_at	RBM39	3.3583	0.654488	0.194887	1.57406	4.46789	26.0328
