# Supplementary material for: Clarifying off-target effects for torcetrapib using network pharmacology and reverse docking approach
Source: BMC Syst Biol. 2012 Dec 10;6:152. doi: 10.1186/1752-0509-6-152 (PMC3547811; doi:10.1186/1752-0509-6-152)
Supplement: Additional file 2 — List of raw genes obtained from Human Protein Reference Database (HPRD). [file 1752-0509-6-152-S2.xlsx]

## Sheet: Sheet1
Additional File 2: List of Raw Genes Obtained from Human Protein Reference Database (HPRD)
Interactor 1Gene symbol	Interactor 1HPRD id	Interactor 1 RefSeq id	Interactor 2Gene symbol	Interactor 2HPRD id	Interactor 2 RefSeq id
ALDH1A1	1	NP_000680.2	ALDH1A1	1	NP_000680.2
ITGA7	2761	NP_001138468.1	CHRNA1	7	NP_001034612.1
PPP1R9A	16000	NP_060120.2	ACTG1	17	NP_001605.1
SRGN	1513	NP_002718.2	CD44	115	NP_000601.3
GRB7	3311	NP_005301.2	ERBB2	1281	NP_004439.2
PAK1	3995	AAC24716.1	ERBB2	1281	NP_004439.2
DLG4	4199	NP_001356.1	ERBB2	1281	NP_004439.2
PIK3R2	4404	NP_005018.1	ERBB2	1281	NP_004439.2
PTPN18	5961	NP_055184.2	ERBB2	1281	NP_004439.2
ERBB2IP	6090	AAK69431.1	ERBB2	1281	NP_004439.2
SMURF2	6901	NP_073576.1	ARHGAP5	4060	NP_001025226.1
NF2	6980	NP_000259.1	ERBB2	1281	NP_004439.2
CD82	9004	NP_002222.1	ERBB2	1281	NP_004439.2
ERRFI1	9218	NP_061821.1	ERBB2	1281	NP_004439.2
MMP7	1525	NP_002414.1	CD44	115	NP_000601.3
TOB1	9273	NP_005740.1	ERBB2	1281	NP_004439.2
MUC4	11829	NP_060876.5	ERBB2	1281	NP_004439.2
PICK1	16176	NP_036539.1	ERBB2	1281	NP_004439.2
SMURF2	6901	NP_073576.1	TXNIP	5964	NP_006463.3
DDX20	5859	NP_009135.4	ETV3	1282	NP_001138784.1
TLE1	2557	NP_005068.2	FOXG1	1283	NP_005240.3
TLE3	2558	NP_005069.2	FOXG1	1283	NP_005240.3
HDAC1	3143	NP_004955.2	FOXG1	1283	NP_005240.3
SMAD1	3356	NP_005891.1	FOXG1	1283	NP_005240.3
KDM5B	9251	NP_006609.3	FOXG1	1283	NP_005240.3
CD4	1740	NP_000607.1	CD44	115	NP_000601.3
SMURF2	6901	NP_073576.1	DAB2	3139	NP_001334.2
CBL	1320	NP_005179.2	VAV1	1284	NP_005419.2
PLCG1	1398	NP_002651.2	VAV1	1284	NP_005419.2
PRLR	1457	NP_000940.1	VAV1	1284	NP_005419.2
TYK2	1490	NP_003322.3	VAV1	1284	NP_005419.2
SMURF2	6901	NP_073576.1	DGCR2	8999	NP_005128.1
MAPK1	1496	NP_002736.3	VAV1	1284	NP_005419.2
VAV1	1284	NP_005419.2	RHOG	1537	NP_001656.2
HRAS	1813	NP_005334.1	VAV1	1284	NP_005419.2
BTK	2248	NP_000052.1	VAV1	1284	NP_005419.2
TGFBR1	1822	NP_004603.1	CD44	115	NP_000601.3
SYK	2514	NP_003168.2	VAV1	1284	NP_005419.2
SHB	2635	NP_003019.2	VAV1	1284	NP_005419.2
PRKCQ	2710	NP_006248.1	VAV1	1284	NP_005419.2
TEC	2786	NP_003206.2	VAV1	1284	NP_005419.2
IL6ST	2824	NP_002175.2	VAV1	1284	NP_005419.2
HNRNPK	2834	NP_002131.2	VAV1	1284	NP_005419.2
SLA	3060	NP_006739.2	VAV1	1284	NP_005419.2
PTK2B	3131	NP_004094.3	VAV1	1284	NP_005419.2
EZH2	3342	NP_004447.2	VAV1	1284	NP_005419.2
LCP2	3362	NP_005556.1	VAV1	1284	NP_005419.2
TGFBR2	1823	NP_001020018.1	CD44	115	NP_000601.3
ZYX	3592	NP_003452.1	VAV1	1284	NP_005419.2
SH3BP2	3657	NP_003014.3	VAV1	1284	NP_005419.2
SIAH2	3737	NP_005058.3	VAV1	1284	NP_005419.2
LAT	3832	NP_001014989.2	VAV1	1284	NP_005419.2
ARHGDIB	4162	NP_001166.3	VAV1	1284	NP_005419.2
SOCS1	4669	NP_003736.1	VAV1	1284	NP_005419.2
AOC3	4770	NP_003725.1	VAV1	1284	NP_005419.2
NEK3	4954	NP_002489.1	VAV1	1284	NP_005419.2
CBLB	5136	NP_733762.2	VAV1	1284	NP_005419.2
BLNK	5153	NP_037446.1	VAV1	1284	NP_005419.2
VAV2	2694	NP_001127870.1	CD44	115	NP_000601.3
RACGAP1	5402	NP_037409.2	VAV1	1284	NP_005419.2
PAG1	5772	NP_060910.3	VAV1	1284	NP_005419.2
DOCK2	9121	NP_004937.1	VAV1	1284	NP_005419.2
SMURF2	6901	NP_073576.1	FAM175B	13783	NP_115558.3
SMURF2	6901	NP_073576.1	ACBD3	8432	NP_073572.2
YES1	1285	NP_005424.1	YES1	1285	NP_005424.1
PECAM1	1425	NP_000433.3	YES1	1285	NP_005424.1
CD36	1430	NP_000063.2	YES1	1285	NP_005424.1
RPL10	2421	NP_006004.2	YES1	1285	NP_005424.1
MST1R	2545	NP_002438.2	YES1	1285	NP_005424.1
ERBB4	2767	NP_005226.1	CD44	115	NP_000601.3
TYRO3	2641	NP_006284.2	YES1	1285	NP_005424.1
ADAM12	4092	NP_003465.3	YES1	1285	NP_005424.1
NPHS1	4094	NP_004637.1	YES1	1285	NP_005424.1
OCLN	4191	NP_002529.1	YES1	1285	NP_005424.1
DLG4	4199	NP_001356.1	YES1	1285	NP_005424.1
CD2AP	5026	NP_036252.1	YES1	1285	NP_005424.1
TRPV4	5667	NP_067638.3	YES1	1285	NP_005424.1
SMURF2	6901	NP_073576.1	SF3A2	2877	NP_009096.2
GP6	10406	BAB12247.1	YES1	1285	NP_005424.1
TP53BP2	11803	NP_001026855.2	YES1	1285	NP_005424.1
TIAM1	2820	NP_003244.2	CD44	115	NP_000601.3
SP1	1796	NP_612482.2	REL	1286	NP_002899.1
ELF1	1808	NP_758961.1	REL	1286	NP_002899.1
SMURF2	6901	NP_073576.1	ACOX3	4552	NP_003492.2
SMURF2	6901	NP_073576.1	RNF111	9318	NP_060080.6
NKRF	2341	NP_060014.2	REL	1286	NP_002899.1
TBP	2511	NP_003185.1	REL	1286	NP_002899.1
SMURF2	6901	NP_073576.1	TMEM139	8298	NP_699176.1
SMURF2	6901	NP_073576.1	LAPTM5	3280	NP_006753.1
MAPK8	3100	NP_620637.1	REL	1286	NP_002899.1
SMURF2	6901	NP_073576.1	SNRNP70	1617	NP_003080.2
DMP1	2989	NP_004398.1	CD44	115	NP_000601.3
PPP4C	3615	NP_002711.1	REL	1286	NP_002899.1
NUP155	5984	NP_705618.1	ZFYVE9	4782	NP_004790.2
SUMF2	6400	NP_001123541.1	ZFYVE9	4782	NP_004790.2
ETS2	1263	NP_005230.1	ZFYVE9	4782	NP_004790.2
SMAD7	4241	NP_005895.1	ZNF107	18669	NP_001013768.1
SMAD7	4241	NP_005895.1	ZBTB44	13692	NP_054874.3
SMAD7	4241	NP_005895.1	TTF2	5280	NP_003585.3
HSPA8	7205	NP_006588.1	REL	1286	NP_002899.1
SMAD7	4241	NP_005895.1	MYOD1	1166	NP_002469.2
GTF2B	8928	NP_001505.1	REL	1286	NP_002899.1
ARHGEF1	3511	NP_945353.1	CD44	115	NP_000601.3
SMAD7	4241	NP_005895.1	SOX5	18086	NP_008871.3
SMAD7	4241	NP_005895.1	ASH1L	6416	NP_060959.2
SMAD7	4241	NP_005895.1	ZBTB11	15690	NP_055230.2
REL	1286	NP_002899.1	CALM1	241	NP_008819.1
SMAD7	4241	NP_005895.1	SOX13	9205	AAC83687.1
KIT	1287	NP_000213.1	KIT	1287	NP_000213.1
LYN	1301	NP_002341.1	KIT	1287	NP_000213.1
PIK3R1	1381	NP_852664.1	KIT	1287	NP_000213.1
PLCG1	1398	NP_002651.2	KIT	1287	NP_000213.1
PTPN11	1470	NP_002825.3	KIT	1287	NP_000213.1
LGALS13	16375	NP_037400.1	ACTG1	17	NP_001605.1
NF2	6980	NP_000259.1	CD44	115	NP_000601.3
PTPN6	1475	NP_536859.1	KIT	1287	NP_000213.1
PRKCA	1498	NP_002728.1	KIT	1287	NP_000213.1
KITLG	1698	NP_000890.1	KIT	1287	NP_000213.1
SRC	1819	NP_005408.1	KIT	1287	NP_000213.1
MATK	2496	NP_002369.2	KIT	1287	NP_000213.1
KIT	1287	NP_000213.1	STAT1	2777	NP_009330.1
PTPRO	2784	NP_109592.1	KIT	1287	NP_000213.1
TEC	2786	NP_003206.2	KIT	1287	NP_000213.1
GRB7	3311	NP_005301.2	KIT	1287	NP_000213.1
GRB10	3312	NP_005302.3	KIT	1287	NP_000213.1
FCGR3A	903	NP_000560.5	CD38	116	NP_001766.2
CRKL	3596	NP_005198.1	KIT	1287	NP_000213.1
DOK1	4228	NP_001372.1	KIT	1287	NP_000213.1
PIK3R2	4404	NP_005018.1	KIT	1287	NP_000213.1
SOCS1	4669	NP_003736.1	KIT	1287	NP_000213.1
GRAP	5062	NP_006604.1	KIT	1287	NP_000213.1
GRAP2	5156	NP_004801.1	KIT	1287	NP_000213.1
SH2B3	5480	NP_005466.1	KIT	1287	NP_000213.1
CD81	8924	NP_004347.1	KIT	1287	NP_000213.1
MPDZ	9155	NP_003820.2	KIT	1287	NP_000213.1
SPRED1	11601	NP_689807.1	KIT	1287	NP_000213.1
LCK	1080	NP_005347.3	CD38	116	NP_001766.2
STAP1	16053	NP_036240.1	KIT	1287	NP_000213.1
SH2B2	16097	NP_066189.3	KIT	1287	NP_000213.1
SPRED2	18100	NP_861449.2	KIT	1287	NP_000213.1
FGR	1288	NP_005239.1	FGR	1288	NP_005239.1
CBL	1320	NP_005179.2	FGR	1288	NP_005239.1
FGR	1288	NP_005239.1	SRC	1819	NP_005408.1
WAS	2314	NP_000368.1	FGR	1288	NP_005239.1
CD24	2510	NP_037362.1	FGR	1288	NP_005239.1
SYK	2514	NP_003168.2	FGR	1288	NP_005239.1
PTK2	2859	NP_005598.3	FGR	1288	NP_005239.1
PECAM1	1425	NP_000433.3	CD38	116	NP_001766.2
DAB2	3139	NP_001334.2	FGR	1288	NP_005239.1
CCR3	3167	NP_001828.1	FGR	1288	NP_005239.1
FGR	1288	NP_005239.1	HCLS1	3199	NP_005326.2
SLAMF1	4603	NP_003028.1	FGR	1288	NP_005239.1
INPP5D	9033	NP_001017915.1	FGR	1288	NP_005239.1
EBNA1BP2	16849	NP_006815.2	FGF3	1289	NP_005238.1
DLL4	5540	NP_061947.1	NOTCH4	1290	NP_004548.3
MAML1	5665	NP_055572.1	NOTCH4	1290	NP_004548.3
FBXW7	5888	NP_361014.1	NOTCH4	1290	NP_004548.3
INS	1455	NP_000198.1	NOV	1291	NP_002505.1
CD4	1740	NP_000607.1	CD38	116	NP_001766.2
NOTCH1	1827	NP_060087.3	NOV	1291	NP_002505.1
DLL1	5957	NP_005609.3	NOV	1291	NP_002505.1
S100A4	15914	NP_002952.1	NOV	1291	NP_002505.1
NFATC1	2729	NP_765975.1	PIM1	1292	NP_002639.1
PTPRO	2784	NP_109592.1	PIM1	1292	NP_002639.1
SND1	3714	AAP88787.1	PIM1	1292	NP_002639.1
CBX3	5130	NP_057671.2	PIM1	1292	NP_002639.1
CBX1	5149	NP_006798.1	PIM1	1292	NP_002639.1
NHEJ1	7784	NP_079058.1	NHEJ1	7784	NP_079058.1
FZD5	3427	NP_003459.2	WNT5A	1293	NP_003383.2
C9	408	NP_001728.1	CD59	117	NP_000602.1
ROR2	3822	NP_004551.2	WNT5A	1293	NP_003383.2
FZD1	4558	NP_003496.1	WNT5A	1293	NP_003383.2
PTPN6	1475	NP_536859.1	ROS1	1295	NP_002935.2
ABL1	1809	NP_009297.2	ROS1	1295	NP_002935.2
VAV3	5706	NP_006104.4	ROS1	1295	NP_002935.2
GDI2	2863	NP_001485.2	RAB8A	1296	NP_005361.2
OPTN	3891	NP_068815.2	RAB8A	1296	NP_005361.2
MAP4K2	4408	NP_004570.2	RAB8A	1296	NP_005361.2
RPH3AL	5345	NP_008918.1	RAB8A	1296	NP_005361.2
C8A	409	NP_000553.1	CD59	117	NP_000602.1
SYTL4	6735	NP_542775.2	RAB8A	1296	NP_005361.2
RIMS2	9436	NP_001093587.1	RAB8A	1296	NP_005361.2
RPH3A	15273	NP_001137326.1	RAB8A	1296	NP_005361.2
FLT1	1297	NP_002010.2	FLT1	1297	NP_002010.2
KDR	1867	NP_002244.1	FLT1	1297	NP_002010.2
VEGFA	1889	NP_001020537.2	FLT1	1297	NP_002010.2
PLCG2	2570	AAH11772.1	FLT1	1297	NP_002010.2
SHC1	2780	NP_001123512.1	FLT1	1297	NP_002010.2
PGF	3076	NP_002623.2	FLT1	1297	NP_002010.2
VEGFB	3237	NP_003368.1	FLT1	1297	NP_002010.2
GNAI3	765	NP_006487.1	CD59	117	NP_000602.1
ATR	8369	NP_001175.2	FLT1	1297	NP_002010.2
ERG	1298	NP_001129626.1	ERG	1298	NP_001129626.1
SPI1	1305	NP_001074016.1	ERG	1298	NP_001129626.1
FLI1	1901	NP_002008.2	ERG	1298	NP_001129626.1
ETV1	2765	NP_004947.2	ERG	1298	NP_001129626.1
SETDB1	6828	NP_001138887.1	ERG	1298	NP_001129626.1
SMAD7	4241	NP_005895.1	TTF1	2866	NP_031370.2
SOS1	1681	NP_005624.2	RRAS	1299	NP_006261.1
ARAF	2405	NP_001645.1	RRAS	1299	NP_006261.1
NCK1	2740	NP_006144.1	RRAS	1299	NP_006261.1
CD9	880	NP_001760.1	CD59	117	NP_000602.1
EPHB2	2997	NP_004433.2	RRAS	1299	NP_006261.1
RALGDS	3371	NP_006257.1	RRAS	1299	NP_006261.1
RASSF5	6117	NP_872604.1	RRAS	1299	NP_006261.1
NAV2	7385	NP_892009.3	RRAS	1299	NP_006261.1
RASIP1	15214	NP_060275.2	RRAS	1299	NP_006261.1
COL4A5	2363	NP_203699.1	OSM	1300	NP_065391.1
COL4A6	2364	NP_001838.2	OSM	1300	NP_065391.1
IL6ST	2824	NP_002175.2	OSM	1300	NP_065391.1
OSMR	3446	NP_003990.1	OSM	1300	NP_065391.1
CD2	1750	AAA51946.1	CD59	117	NP_000602.1
LYN	1301	NP_002341.1	LYN	1301	NP_002341.1
CBL	1320	NP_005179.2	LYN	1301	NP_002341.1
LYN	1301	NP_002341.1	PLCG1	1398	NP_002651.2
PECAM1	1425	NP_000433.3	LYN	1301	NP_002341.1
CD36	1430	NP_000063.2	LYN	1301	NP_002341.1
PTPN6	1475	NP_536859.1	LYN	1301	NP_002341.1
TYK2	1490	NP_003322.3	LYN	1301	NP_002341.1
LYN	1301	NP_002341.1	PRKCD	1501	NP_006245.2
LYN	1301	NP_002341.1	BTK	2248	NP_000052.1
GRIA3	2378	NP_000819.3	LYN	1301	NP_002341.1
DSTN	16446	NP_006861.1	ACTG1	17	NP_001605.1
SRC	1819	NP_005408.1	CD59	117	NP_000602.1
MATK	2496	NP_002369.2	LYN	1301	NP_002341.1
CD24	2510	NP_037362.1	LYN	1301	NP_002341.1
LYN	1301	NP_002341.1	SYK	2514	NP_003168.2
PDE4A	2527	NP_001104777.1	LYN	1301	NP_002341.1
LYN	1301	NP_002341.1	PLCG2	2570	AAH11772.1
PRKCQ	2710	NP_006248.1	LYN	1301	NP_002341.1
SHC1	2780	NP_001123512.1	LYN	1301	NP_002341.1
CASP3	2799	NP_004337.2	LYN	1301	NP_002341.1
HNRNPK	2834	NP_002131.2	LYN	1301	NP_002341.1
PTK2	2859	NP_005598.3	LYN	1301	NP_002341.1
SLC6A8	2073	NP_005620.1	CD59	117	NP_000602.1
PRKDC	2941	NP_008835.5	LYN	1301	NP_002341.1
PTK2B	3131	NP_004094.3	LYN	1301	NP_002341.1
PIK3CG	3135	NP_002640.2	LYN	1301	NP_002341.1
LYN	1301	NP_002341.1	HCLS1	3199	NP_005326.2
LCP2	3362	NP_005556.1	LYN	1301	NP_002341.1
MAPK3	3479	NP_002737.2	LYN	1301	NP_002341.1
LYN	1301	NP_002341.1	MAP4K1	3583	NP_009112.1
KHDRBS1	3926	NP_006550.1	LYN	1301	NP_002341.1
LYN	1301	NP_002341.1	RGS16	3945	NP_002919.3
UBXN11	10245	NP_892120.2	ZFYVE9	4782	NP_004790.2
NCR1	5167	NP_004820.1	CD59	117	NP_000602.1
LYN	1301	NP_002341.1	PPP1R8	4028	NP_054829.2
NPHS1	4094	NP_004637.1	LYN	1301	NP_002341.1
DLG4	4199	NP_001356.1	LYN	1301	NP_002341.1
BCAR1	4248	NP_055382.2	LYN	1301	NP_002341.1
UNC119	4927	NP_005139.1	LYN	1301	NP_002341.1
TRAT1	5392	NP_057472.2	LYN	1301	NP_002341.1
SKAP1	5396	NP_003717.3	LYN	1301	NP_002341.1
SKAP2	5558	NP_003921.2	LYN	1301	NP_002341.1
LYN	1301	NP_002341.1	TRPV4	5667	NP_067638.3
PAG1	5772	NP_060910.3	LYN	1301	NP_002341.1
NCR3	11384	NP_667341.1	CD59	117	NP_000602.1
GAB2	5866	NP_036428.1	LYN	1301	NP_002341.1
PRAM1	5926	NP_115528.3	LYN	1301	NP_002341.1
GAB3	6571	NP_001075042.1	LYN	1301	NP_002341.1
PPP1R15A	6572	NP_055145.3	LYN	1301	NP_002341.1
LYN	1301	NP_002341.1	FCGR2B	6849	NP_003992.3
INPP5D	9033	NP_001017915.1	LYN	1301	NP_002341.1
CBLC	9765	NP_036248.3	LYN	1301	NP_002341.1
BANK1	9819	NP_060405.4	LYN	1301	NP_002341.1
GP6	10406	BAB12247.1	LYN	1301	NP_002341.1
EVL	10942	NP_057421.1	LYN	1301	NP_002341.1
GRB2	150	NP_002077.1	CD72	118	NP_001773.1
NEDD9	11888	NP_006394.1	LYN	1301	NP_002341.1
CHST15	12203	NP_056976.2	LYN	1301	NP_002341.1
SH2B2	16097	NP_066189.3	LYN	1301	NP_002341.1
DOK3	16834	NP_079148.2	LYN	1301	NP_002341.1
JUN	1302	NP_002219.1	JUN	1302	NP_002219.1
SPI1	1305	NP_001074016.1	JUN	1302	NP_002219.1
POU1F1	1409	NP_001116229.1	JUN	1302	NP_002219.1
MAF	1518	NP_005351.2	JUN	1302	NP_002219.1
RB1	1574	NP_000312.2	JUN	1302	NP_002219.1
NR5A1	1702	NP_004950.2	JUN	1302	NP_002219.1
CD5	1078	NP_055022.2	CD72	118	NP_001773.1
NFYA	1793	NP_002496.1	JUN	1302	NP_002219.1
SP1	1796	NP_612482.2	JUN	1302	NP_002219.1
GTF2F2	1804	NP_004119.1	JUN	1302	NP_002219.1
ABL1	1809	NP_009297.2	JUN	1302	NP_002219.1
TPM1	1839	NP_000357.3	JUN	1302	NP_002219.1
HCFC1	2061	NP_005325.2	JUN	1302	NP_002219.1
TAF1	2436	NP_004597.2	JUN	1302	NP_002219.1
AR	2437	NP_000035.2	JUN	1302	NP_002219.1
TBP	2511	NP_003185.1	JUN	1302	NP_002219.1
CREBBP	2534	NP_004371.2	JUN	1302	NP_002219.1
PTPN6	1475	NP_536859.1	CD72	118	NP_001773.1
RUNX2	2566	NP_001019801.3	JUN	1302	NP_002219.1
STAT1	2777	NP_009330.1	JUN	1302	NP_002219.1
STAT4	2779	NP_003142.1	JUN	1302	NP_002219.1
HMGA1	2829	NP_665906.1	JUN	1302	NP_002219.1
PRKDC	2941	NP_008835.5	JUN	1302	NP_002219.1
SMAD4	2995	NP_005350.1	JUN	1302	NP_002219.1
PIN1	3031	NP_006212.1	JUN	1302	NP_002219.1
MAPK8	3100	NP_620637.1	JUN	1302	NP_002219.1
NACA	3137	NP_001106674.1	JUN	1302	NP_002219.1
SMAD2	3221	NP_005892.1	JUN	1302	NP_002219.1
SEMA4D	3520	NP_006369.3	CD72	118	NP_001773.1
TDG	3251	NP_003202.3	JUN	1302	NP_002219.1
FOSL2	3343	NP_005244.1	JUN	1302	NP_002219.1
SMARCD1	3438	NP_003067.3	JUN	1302	NP_002219.1
VDR	3463	NP_000367.1	JUN	1302	NP_002219.1
MAPK3	3479	NP_002737.2	JUN	1302	NP_002219.1
SUMO1	3554	NP_003343.1	JUN	1302	NP_002219.1
NCOA3	3570	NP_858045.1	JUN	1302	NP_002219.1
NRIP1	3927	NP_003480.2	JUN	1302	NP_002219.1
TGIF1	4023	NP_733796.2	JUN	1302	NP_002219.1
NCOA1	4070	NP_003734.3	JUN	1302	NP_002219.1
BLNK	5153	NP_037446.1	CD72	118	NP_001773.1
EP300	4078	NP_001420.2	JUN	1302	NP_002219.1
MAPK9	4206	NP_002743.3	JUN	1302	NP_002219.1
TSC22D3	4266	NP_932174.1	JUN	1302	NP_002219.1
TCF20	4378	NP_005641.1	JUN	1302	NP_002219.1
SMAD3	4380	NP_005893.1	JUN	1302	NP_002219.1
DHX9	4386	NP_001348.2	JUN	1302	NP_002219.1
ATF3	4395	NP_001665.1	JUN	1302	NP_002219.1
HIF1A	4517	NP_001521.1	JUN	1302	NP_002219.1
TRIP4	5140	NP_057297.2	JUN	1302	NP_002219.1
MYBBP1A	5349	NP_001099008.1	JUN	1302	NP_002219.1
SERPINA3	120	NP_001076.2	SERPINA3	120	NP_001076.2
PRKD1	5668	NP_002733.2	JUN	1302	NP_002219.1
DDX21	5895	NP_004719.2	JUN	1302	NP_002219.1
SPIB	6007	Q01892	JUN	1302	NP_002219.1
PACS1	6320	NP_060496.2	JUN	1302	NP_002219.1
ATF4	6817	NP_001666.2	JUN	1302	NP_002219.1
HHEX	6829	NP_002720.1	JUN	1302	NP_002219.1
COPS5	6888	NP_006828.2	JUN	1302	NP_002219.1
MAFB	7129	NP_005452.2	JUN	1302	NP_002219.1
RFWD2	7455	NP_071902.2	JUN	1302	NP_002219.1
EN1	8835	NP_001417.3	JUN	1302	NP_002219.1
TBCB	3196	NP_001272.2	USP7	3950	NP_003461.2
CTSG	289	NP_001902.1	SERPINA3	120	NP_001076.2
GTF2B	8928	NP_001505.1	JUN	1302	NP_002219.1
HDAC3	8950	NP_003874.2	JUN	1302	NP_002219.1
UBE2I	9045	NP_003336.1	JUN	1302	NP_002219.1
RBM39	9201	NP_909122.1	JUN	1302	NP_002219.1
RAGE	9310	NP_055041.1	JUN	1302	NP_002219.1
MAPKAPK5	9467	NP_620777.1	JUN	1302	NP_002219.1
BATF	9820	NP_006390.1	JUN	1302	NP_002219.1
CREB5	9896	NP_878901.2	JUN	1302	NP_002219.1
COBRA1	10845	NP_056271.2	JUN	1302	NP_002219.1
TPM2	11768	NP_003280.2	JUN	1302	NP_002219.1
CTRL	344	NP_001898.1	SERPINA3	120	NP_001076.2
PIAS1	16029	NP_057250.1	JUN	1302	NP_002219.1
RPL18A	16045	NP_000971.1	JUN	1302	NP_002219.1
JDP2	16360	NP_001128521.1	JUN	1302	NP_002219.1
SNRK	18082	NP_060189.3	JUN	1302	NP_002219.1
RNPEP	4055	NP_064601.3	ZFYVE9	4782	NP_004790.2
FHL2	4026	NP_001441.4	ZFYVE9	4782	NP_004790.2
EIF4G1	6774	NP_886553.2	ZFYVE9	4782	NP_004790.2
ZMYND8	10166	NP_898868.1	ZFYVE9	4782	NP_004790.2
CHD6	13049	NP_115597.3	ZFYVE9	4782	NP_004790.2
RBBP6	2964	NP_008841.2	ZFYVE9	4782	NP_004790.2
CTRB1	345	NP_001897.4	SERPINA3	120	NP_001076.2
RHOT2	15248	NP_620124.1	ZFYVE9	4782	NP_004790.2
SMAD5	4381	NP_005894.3	SF3B1	9281	NP_036565.2
MAPK14	2619	NP_001306.1	JUNB	1303	NP_002220.1
SMAD4	2995	NP_005350.1	JUNB	1303	NP_002220.1
MAPK8	3100	NP_620637.1	JUNB	1303	NP_002220.1
FOSL2	3343	NP_005244.1	JUNB	1303	NP_002220.1
SMAD3	4380	NP_005893.1	JUNB	1303	NP_002220.1
BATF	9820	NP_006390.1	JUNB	1303	NP_002220.1
JDP2	16360	NP_001128521.1	JUNB	1303	NP_002220.1
TBP	2511	NP_003185.1	JUND	1304	NP_005345.3
CMA1	346	NP_001827.1	SERPINA3	120	NP_001076.2
NFE2L2	2732	NP_006155.2	JUND	1304	NP_005345.3
SMAD4	2995	NP_005350.1	JUND	1304	NP_005345.3
MAPK8	3100	NP_620637.1	JUND	1304	NP_005345.3
FOSL2	3343	NP_005244.1	JUND	1304	NP_005345.3
MAPK9	4206	NP_002743.3	JUND	1304	NP_005345.3
ATF3	4395	NP_001665.1	JUND	1304	NP_005345.3
COPS5	6888	NP_006828.2	JUND	1304	NP_005345.3
RFWD2	7455	NP_071902.2	JUND	1304	NP_005345.3
BATF	9820	NP_006390.1	JUND	1304	NP_005345.3
JDP2	16360	NP_001128521.1	JUND	1304	NP_005345.3
MMP1	384	NP_002412.1	SERPINA3	120	NP_001076.2
SMAD5	4381	NP_005894.3	SMAD4	2995	NP_005350.1
CEBPB	1801	NP_005185.2	SPI1	1305	NP_001074016.1
NONO	2098	NP_031389.3	SPI1	1305	NP_001074016.1
GATA1	2372	NP_002040.1	SPI1	1305	NP_001074016.1
IRF8	3336	NP_002154.1	SPI1	1305	NP_001074016.1
IRF4	3543	NP_002451.2	SPI1	1305	NP_001074016.1
SPIB	6007	Q01892	SPI1	1305	NP_001074016.1
SMAD5	4381	NP_005894.3	SMAD1	3356	NP_005891.1
FGFR2	1492	NP_075261.1	FGF5	1307	NP_004455.2
CELA1	553	NP_001962.3	SERPINA3	120	NP_001076.2
SMAD5	4381	NP_005894.3	MTMR10	7895	NP_060232.2
OPRK1	1309	NP_000903.2	OPRD1	1308	NP_000902.3
PRKCA	1498	NP_002728.1	OPRD1	1308	NP_000902.3
PRKCE	1500	NP_005391.1	OPRD1	1308	NP_000902.3
PRKCD	1501	NP_006245.2	OPRD1	1308	NP_000902.3
OPRM1	2484	NP_001138751.1	OPRD1	1308	NP_000902.3
KLHL3	9011	NP_059111.2	OPRD1	1308	NP_000902.3
ELANE	554	NP_001963.1	SERPINA3	120	NP_001076.2
SLC9A3R1	5406	NP_004243.1	OPRK1	1309	NP_000903.2
CREBBP	2534	NP_004371.2	MECOM	1310	NP_001098547.3
HDAC1	3143	NP_004955.2	MECOM	1310	NP_001098547.3
CTBP1	4015	NP_001319.1	MECOM	1310	NP_001098547.3
CTBP2	4016	NP_073713.2	MECOM	1310	NP_001098547.3
SMAD3	4380	NP_005893.1	MECOM	1310	NP_001098547.3
HDAC4	5610	NP_006028.2	MECOM	1310	NP_001098547.3
KAT2B	6780	NP_003875.3	MECOM	1310	NP_001098547.3
SMAD5	4381	NP_005894.3	PNKP	9284	NP_009185.2
ZIC1	2718	NP_003403.2	GLI1	1311	NP_005260.1
MST1	798	NP_066278.3	SERPINA3	120	NP_001076.2
ZIC2	4353	NP_009060.2	GLI1	1311	NP_005260.1
SUFU	6124	NP_057253.2	GLI1	1311	NP_005260.1
STK36	9631	NP_056505.2	GLI1	1311	NP_005260.1
SMAD5	4381	NP_005894.3	SFPQ	7284	NP_005057.1
ZIC1	2718	NP_003403.2	GLI2	1312	NP_005261.2
ZIC2	4353	NP_009060.2	GLI2	1312	NP_005261.2
SUFU	6124	NP_057253.2	GLI2	1312	NP_005261.2
STK36	9631	NP_056505.2	GLI2	1312	NP_005261.2
ZIC3	2225	NP_003404.1	GLI3	1313	P10071
CREBBP	2534	NP_004371.2	GLI3	1313	P10071
KLK2	1006	NP_005542.1	SERPINA3	120	NP_001076.2
ZIC1	2718	NP_003403.2	GLI3	1313	P10071
SMAD4	2995	NP_005350.1	GLI3	1313	P10071
SMAD2	3221	NP_005892.1	GLI3	1313	P10071
SMAD1	3356	NP_005891.1	GLI3	1313	P10071
TWIST1	3374	NP_000465.1	GLI3	1313	P10071
ZIC2	4353	NP_009060.2	GLI3	1313	P10071
SMAD3	4380	NP_005893.1	GLI3	1313	P10071
SUFU	6124	NP_057253.2	GLI3	1313	P10071
STK36	9631	NP_056505.2	GLI3	1313	P10071
SMAD4	2995	NP_005350.1	SKIL	1319	NP_005405.2
ERBB2	1281	NP_004439.2	SERPINA3	120	NP_001076.2
SMAD2	3221	NP_005892.1	SKIL	1319	NP_005405.2
SMAD3	4380	NP_005893.1	SKIL	1319	NP_005405.2
CDC16	4587	NP_003894.3	SKIL	1319	NP_005405.2
FZR1	4687	NP_001129670.1	SKIL	1319	NP_005405.2
CPNE1	5014	NP_003906.2	SKIL	1319	NP_005405.2
CPNE2	5015	NP_689940.3	SKIL	1319	NP_005405.2
CPNE4	5017	NP_570720.1	SKIL	1319	NP_005405.2
SMURF2	6901	NP_073576.1	SKIL	1319	NP_005405.2
CBL	1320	NP_005179.2	CBL	1320	NP_005179.2
NHEJ1	7784	NP_079058.1	LIG4	3500	NP_002303.2
ADRA1D	79	NP_000669.1	FLNC	18	NP_001449.3
KLK3	1461	NP_001639.1	SERPINA3	120	NP_001076.2
PLCG1	1398	NP_002651.2	CBL	1320	NP_005179.2
PTPN6	1475	NP_536859.1	CBL	1320	NP_005179.2
TYK2	1490	NP_003322.3	CBL	1320	NP_005179.2
ZAP70	1495	NP_001070.2	CBL	1320	NP_005179.2
ITK	1746	NP_005537.3	CBL	1320	NP_005179.2
ABL1	1809	NP_009297.2	CBL	1320	NP_005179.2
SRC	1819	NP_005408.1	CBL	1320	NP_005179.2
NOTCH1	1827	NP_060087.3	CBL	1320	NP_005179.2
BLK	1866	NP_001706.2	CBL	1320	NP_005179.2
BTK	2248	NP_000052.1	CBL	1320	NP_005179.2
F5	1964	NP_000121.2	SERPINA3	120	NP_001076.2
SH3KBP1	2301	NP_114098.1	CBL	1320	NP_005179.2
SYK	2514	NP_003168.2	CBL	1320	NP_005179.2
SCN5A	2543	NP_932173.1	CBL	1320	NP_005179.2
VAV2	2694	NP_001127870.1	CBL	1320	NP_005179.2
NCK1	2740	NP_006144.1	CBL	1320	NP_005179.2
SHC1	2780	NP_001123512.1	CBL	1320	NP_005179.2
INPPL1	2900	NP_001558.3	CBL	1320	NP_005179.2
SLA	3060	NP_006739.2	CBL	1320	NP_005179.2
PTK2B	3131	NP_004094.3	CBL	1320	NP_005179.2
UBE2G1	3340	NP_003333.1	CBL	1320	NP_005179.2
POLA1	2416	NP_058633.2	SERPINA3	120	NP_001076.2
LCP2	3362	NP_005556.1	CBL	1320	NP_005179.2
CRKL	3596	NP_005198.1	CBL	1320	NP_005179.2
SPRY2	3916	NP_005833.1	CBL	1320	NP_005179.2
KHDRBS1	3926	NP_006550.1	CBL	1320	NP_005179.2
EPHB6	4133	NP_004436.2	CBL	1320	NP_005179.2
UBE2D2	4268	NP_003330.1	CBL	1320	NP_005179.2
UBE2G2	4387	NP_003334.2	CBL	1320	NP_005179.2
PIK3R2	4404	NP_005018.1	CBL	1320	NP_005179.2
CD151	3763	NP_004348.2	ITGA3	5431	NP_005492.1
UBE2L3	4762	NP_003338.1	CBL	1320	NP_005179.2
CTRC	3242	NP_009203.2	SERPINA3	120	NP_001076.2
CD2AP	5026	NP_036252.1	CBL	1320	NP_005179.2
CD151	3763	NP_004348.2	ITGB1	628	NP_391987.1
SORBS1	5587	NP_001030126.1	CBL	1320	NP_005179.2
SLA2	5955	NP_115590.1	CBL	1320	NP_005179.2
PTPN22	6100	NP_057051.3	CBL	1320	NP_005179.2
SHC1	2780	NP_001123512.1	CD81	8924	NP_004347.1
FRS2	6372	NP_006645.3	CBL	1320	NP_005179.2
EIF5B	7304	NP_056988.3	CBL	1320	NP_005179.2
SMAD5	4381	NP_005894.3	SNRPA	1658	NP_004587.1
DNAJC1	9922	NP_071760.2	SERPINA3	120	NP_001076.2
CDKL2	16021	NP_003939.1	CBL	1320	NP_005179.2
UBASH3B	16463	NP_116262.2	CBL	1320	NP_005179.2
PGGT1B	3612	NP_005014.2	RHOB	1321	NP_004031.1
PDE6D	4056	NP_002592.1	RHOB	1321	NP_004031.1
ARHGDIG	4163	NP_001167.2	RHOB	1321	NP_004031.1
RHPN2	10192	NP_149094.3	RHOB	1321	NP_004031.1
ARHGEF3	12480	NP_001122087.1	RHOB	1321	NP_004031.1
ROCK1	3414	NP_005397.1	RHOC	1322	NP_786886.1
RTKN	3795	NP_001015055.1	RHOC	1322	NP_786886.1
CIT	9289	NP_009105.1	RHOC	1322	NP_786886.1
ATN1	6311	NP_001931.2	PSMA3	1463	NP_002779.1
RHOA	1323	NP_001655.1	RHOA	1323	NP_001655.1
PLCG1	1398	NP_002651.2	RHOA	1323	NP_001655.1
KCNA2	1443	NP_004965.1	RHOA	1323	NP_001655.1
PRKCA	1498	NP_002728.1	RHOA	1323	NP_001655.1
TGM2	1825	NP_004604.2	RHOA	1323	NP_001655.1
FLNA	2060	NP_001104026.1	RHOA	1323	NP_001655.1
OPHN1	2130	NP_002538.1	RHOA	1323	NP_001655.1
MCF2	2406	NP_001093325.1	RHOA	1323	NP_001655.1
KTN1	2661	NP_891556.1	RHOA	1323	NP_001655.1
VAV2	2694	NP_001127870.1	RHOA	1323	NP_001655.1
ATN1	6311	NP_001931.2	GIGYF1	10145	NP_072096.2
PKN1	3019	NP_998725.1	RHOA	1323	NP_001655.1
DGKQ	3127	NP_001338.2	RHOA	1323	NP_001655.1
PRKACA	3382	NP_002721.1	RHOA	1323	NP_001655.1
ROCK1	3414	NP_005397.1	RHOA	1323	NP_001655.1
TRIO	3537	NP_009049.2	RHOA	1323	NP_001655.1
ARHGDIA	3565	NP_004300.1	RHOA	1323	NP_001655.1
PPP1R12A	3606	NP_002471.1	RHOA	1323	NP_001655.1
RTKN	3795	NP_001015055.1	RHOA	1323	NP_001655.1
CNTNAP1	3825	NP_003623.1	RHOA	1323	NP_001655.1
PLD1	3855	NP_002653.1	RHOA	1323	NP_001655.1
CTSB	287	NP_680090.1	SLPI	121	NP_003055.1
PKN2	3972	NP_006247.1	RHOA	1323	NP_001655.1
PDE6D	4056	NP_002592.1	RHOA	1323	NP_001655.1
ARHGAP1	4108	NP_004299.1	RHOA	1323	NP_001655.1
ARHGDIB	4162	NP_001166.3	RHOA	1323	NP_001655.1
ARHGDIG	4163	NP_001167.2	RHOA	1323	NP_001655.1
AKAP13	5253	NP_006729.4	RHOA	1323	NP_001655.1
RABAC1	5375	NP_006414.2	RHOA	1323	NP_001655.1
ARHGEF4	5559	NP_056135.2	RHOA	1323	NP_001655.1
VAV3	5706	NP_006104.4	RHOA	1323	NP_001655.1
ARHGEF12	9207	NP_056128.1	RHOA	1323	NP_001655.1
CTSS	292	NP_004070.3	SLPI	121	NP_003055.1
CIT	9289	NP_009105.1	RHOA	1323	NP_001655.1
ARHGEF11	9302	NP_937879.1	RHOA	1323	NP_001655.1
ICMT	9321	NP_036537.1	RHOA	1323	NP_001655.1
SRGAP1	9406	NP_065813.1	RHOA	1323	NP_001655.1
DAAM1	9433	NP_055807.1	RHOA	1323	NP_001655.1
RHPN2	10192	NP_149094.3	RHOA	1323	NP_001655.1
SH3BP1	10227	NP_061830.3	RHOA	1323	NP_001655.1
ARHGEF2	10458	NP_001155855.1	RHOA	1323	NP_001655.1
DEF6	10869	NP_071330.3	RHOA	1323	NP_001655.1
GMIP	11005	NP_057657.2	RHOA	1323	NP_001655.1
CTSL1	293	NP_001903.1	SLPI	121	NP_003055.1
RAP1GDS1	11763	NP_001093896.1	RHOA	1323	NP_001655.1
TRPC1	11894	NP_003295.1	RHOA	1323	NP_001655.1
CNKSR1	11937	AAH11604.1	RHOA	1323	NP_001655.1
ARHGEF18	12479	NP_001124427.1	RHOA	1323	NP_001655.1
ARHGEF3	12480	NP_001122087.1	RHOA	1323	NP_001655.1
-	13573	NP_001104740.1	RHOA	1323	NP_001655.1
MCF2L	14371	NP_001106203.1	RHOA	1323	NP_001655.1
-	15244	NP_001073948.1	RHOA	1323	NP_001655.1
DOCK7	16833	NP_212132.2	RHOA	1323	NP_001655.1
SMAD5	4381	NP_005894.3	PSMD11	5119	NP_002806.2
ADRA1B	80	NP_000670.1	FLNC	18	NP_001449.3
ELANE	554	NP_001963.1	SLPI	121	NP_003055.1
RHPN1	17973	NP_443156.2	RHOA	1323	NP_001655.1
SPRED2	18100	NP_861449.2	RHOA	1323	NP_001655.1
SMAD5	4381	NP_005894.3	U2AF2	1872	NP_009210.1
SMAD5	4381	NP_005894.3	SOX5	18086	NP_008871.3
OAZ1	3346	NP_004143.1	ODC1	1324	NP_002530.1
OAZ2	11966	AAF99601.1	ODC1	1324	NP_002530.1
ACP5	1374	NP_001602.1	SPP1	1325	NP_001035147.1
PRKCA	1498	NP_002728.1	SPP1	1325	NP_001035147.1
MMP7	1525	NP_002414.1	SPP1	1325	NP_001035147.1
ITGAV	1903	NP_002201.1	SPP1	1325	NP_001035147.1
GRN	733	NP_002078.1	SLPI	121	NP_003055.1
ITGA9	4910	NP_002198.2	SPP1	1325	NP_001035147.1
PRKG1	8910	NP_006249.1	SPP1	1325	NP_001035147.1
SMAD5	4381	NP_005894.3	HBG2	792	NP_000175.1
TTN	1787	NP_596869.3	NBR1	1326	NP_114064.1
CIB1	3800	NP_006375.2	NBR1	1326	NP_114064.1
FEZ1	9212	NP_005094.1	NBR1	1326	NP_114064.1
VAPA	9299	NP_003565.4	OSBP	1327	NP_002547.1
SMAD5	4381	NP_005894.3	RBM4	3982	NP_002887.2
AVP	1891	NP_000481.2	OXTR	1328	NP_000907.2
OXT	8880	NP_000906.1	OXTR	1328	NP_000907.2
KLK3	1461	NP_001639.1	SLPI	121	NP_003055.1
PCSK6	1329	NP_612193.1	PCSK6	1329	NP_612193.1
PCSK6	1329	NP_612193.1	PMCH	1459	NP_002665.2
PCSK6	1329	NP_612193.1	FLG	15920	NP_002007.1
RB1	1574	NP_000312.2	PAX2	1330	NP_003981.2
MAPK8	3100	NP_620637.1	PAX2	1330	NP_003981.2
WT1	6163	NP_077744.3	PAX2	1330	NP_003981.2
PAXIP1	8491	NP_031375.3	PAX2	1330	NP_003981.2
SFRP2	16041	NP_003004.1	PAX2	1330	NP_003981.2
HIRA	2583	NP_003316.3	PAX7	1331	NP_002575.1
MEOX1	2537	NP_004518.1	PAX1	1332	NP_006183.2
PRSS2	3335	NP_002761.1	SLPI	121	NP_003055.1
MEOX2	2760	NP_005915.2	PAX1	1332	NP_006183.2
PAX5	1334	NP_057953.1	PAX5	1334	NP_057953.1
MYB	1810	NP_001123645.1	PAX5	1334	NP_057953.1
ID3	2608	NP_002158.3	PAX5	1334	NP_057953.1
KPNA2	2818	NP_002257.1	PAX5	1334	NP_057953.1
KPNA1	2819	NP_002255.3	PAX5	1334	NP_057953.1
DAXX	4424	NP_001135442.1	PAX5	1334	NP_057953.1
TLE4	5502	AAH59405.1	PAX5	1334	NP_057953.1
SMAD5	4381	NP_005894.3	RYR2	1619	NP_001026.2
NKX2-1	2798	NP_001073136.1	PAX8	1335	NP_003457.1
ATN1	6311	NP_001931.2	SIAH1	3736	NP_001006611.1
SMAD3	4380	NP_005893.1	PAX8	1335	NP_003457.1
WBP2	6097	NP_036610.2	PAX8	1335	NP_003457.1
PAX9	1336	NP_006185.1	KDM5B	9251	NP_006609.3
SRF	2788	NP_003122.1	PRRX1	1337	NP_073207.1
GTF2I	3399	NP_127492.1	PRRX1	1337	NP_073207.1
MAFG	3605	NP_002350.1	PRRX1	1337	NP_073207.1
MAFF	5343	NP_036455.1	PRRX1	1337	NP_073207.1
REG3A	1342	NP_620355.1	REG1A	1338	NP_002900.2
CTRC	3242	NP_009203.2	SPINK1	1341	NP_003113.2
PLSCR1	8855	NP_066928.1	SLPI	121	NP_003055.1
PRSS7	5972	NP_002763.2	SPINK1	1341	NP_003113.2
NRSN1	18285	NP_542454.3	SPINK1	1341	NP_003113.2
SMAD5	4381	NP_005894.3	VPS24	15650	NP_057163.1
TRHDE	9506	NP_037513.1	REG3A	1342	NP_620355.1
SMAD5	4381	NP_005894.3	BCAT1	216	NP_005495.2
SMAD5	4381	NP_005894.3	PPIL4	7606	NP_624311.1
SMAD5	4381	NP_005894.3	SNRNP70	1617	NP_003080.2
NFX1	11936	NP_002495.2	ELAVL4	1343	NP_001138247.1
SMAD5	4381	NP_005894.3	WWP1	3811	NP_008944.1
SERPINC1	122	NP_000479.1	SERPINC1	122	NP_000479.1
SPG20	6170	NP_055902.1	ZFYVE9	4782	NP_004790.2
PTH1R	1347	NP_000307.1	PTH	1345	NP_000306.1
MEP1A	2666	NP_005579.2	PTH	1345	NP_000306.1
PTH2R	3276	NP_005039.1	PTH	1345	NP_000306.1
PCNA	1456	NP_002583.1	CCND1	1346	NP_444284.1
RB1	1574	NP_000312.2	CCND1	1346	NP_444284.1
SP1	1796	NP_612482.2	CCND1	1346	NP_444284.1
TAF1	2436	NP_004597.2	CCND1	1346	NP_444284.1
AR	2437	NP_000035.2	CCND1	1346	NP_444284.1
IFI27	2479	NP_005523.3	CCND1	1346	NP_444284.1
SDC2	803	NP_002989.2	SERPINC1	122	NP_000479.1
CDKN1B	2867	NP_004055.1	CCND1	1346	NP_444284.1
MYBL2	3247	NP_002457.1	CCND1	1346	NP_444284.1
PRKACA	3382	NP_002721.1	CCND1	1346	NP_444284.1
NCOA3	3570	NP_858045.1	CCND1	1346	NP_444284.1
NCOA1	4070	NP_003734.3	CCND1	1346	NP_444284.1
EP300	4078	NP_001420.2	CCND1	1346	NP_444284.1
CDK6	4533	NP_001250.1	CCND1	1346	NP_444284.1
AKAP8	5258	NP_005849.1	CCND1	1346	NP_444284.1
GSK3B	5418	NP_002084.2	CCND1	1346	NP_444284.1
KLK2	1006	NP_005542.1	SERPINC1	122	NP_000479.1
CCNDBP1	6156	NP_036274.3	CCND1	1346	NP_444284.1
KAT2B	6780	NP_003875.3	CCND1	1346	NP_444284.1
RBX1	6794	NP_055063.1	CCND1	1346	NP_444284.1
THRA	7185	NP_003241.2	CCND1	1346	NP_444284.1
THRB	7521	NP_000452.2	CCND1	1346	NP_444284.1
HDAC3	8950	NP_003874.2	CCND1	1346	NP_444284.1
ORC4L	9118	NP_002543.2	CCND1	1346	NP_444284.1
CUL3	9123	NP_003581.1	CCND1	1346	NP_444284.1
DMTF1	9770	NP_066968.3	CCND1	1346	NP_444284.1
HERC5	10502	NP_057407.2	CCND1	1346	NP_444284.1
PLG	1417	NP_000292.1	SERPINC1	122	NP_000479.1
MCM10	11297	NP_877428.1	CCND1	1346	NP_444284.1
NPDC1	12048	NP_056207.3	CCND1	1346	NP_444284.1
BMP4	207	NP_001193.2	ZFYVE9	4782	NP_004790.2
PTHLH	1348	NP_945316.1	PTH1R	1347	NP_000307.1
SLC9A3R1	5406	NP_004243.1	PTH1R	1347	NP_000307.1
SLC9A3R2	5946	NP_001123484.1	PTH1R	1347	NP_000307.1
KLK3	1461	NP_001639.1	PTHLH	1348	NP_945316.1
KPNB1	4114	NP_002256.2	PTHLH	1348	NP_945316.1
CLU	1706	NP_001822.2	PON1	1351	NP_000437.3
JUP	1414	NP_002221.1	DSG3	1355	NP_001935.2
ADRA1A	81	NP_150646.3	FLNC	18	NP_001449.3
F2	1488	NP_000497.1	SERPINC1	122	NP_000479.1
CASP3	2799	NP_004337.2	DSG3	1355	NP_001935.2
TAP2	1360	NP_000535.3	TAP1	1359	NP_000584.2
PDIA3	3625	NP_005304.3	TAP1	1359	NP_000584.2
TAPBP	9061	NP_757345.2	TAP1	1359	NP_000584.2
TAPBP	9061	NP_757345.2	TAP2	1360	NP_000535.3
PRKCA	1498	NP_002728.1	PAM	1361	NP_000910.2
KALRN	6859	NP_001019831.2	PAM	1361	NP_000910.2
RASSF9	8826	NP_005438.2	PAM	1361	NP_000910.2
UHMK1	12318	NP_787062.1	PAM	1361	NP_000910.2
PIK3R1	1381	NP_852664.1	NUP85	1363	NP_079120.1
VIM	1899	NP_003371.2	NUP85	1363	NP_079120.1
PRKACA	3382	NP_002721.1	NUP85	1363	NP_079120.1
DYNC1LI1	10917	NP_057225.2	NUP85	1363	NP_079120.1
PRKACA	3382	NP_002721.1	PLIN1	1364	NP_002657.3
PRPH2	1553	NP_000313.2	PRPH	1365	NP_006253.2
PEX10	4175	NP_722540.1	PEX2	1367	NP_000309.1
ABCD3	1368	NP_002849.1	ABCD3	1368	NP_002849.1
COL6A2	2110	NP_001840.3	ABCD3	1368	NP_002849.1
ABCD1	2300	NP_000024.2	ABCD3	1368	NP_002849.1
CA2	2023	NP_000058.1	SLC9A1	123	NP_003038.2
PEX19	2610	NP_002848.1	ABCD3	1368	NP_002849.1
ABCD2	3051	NP_005155.1	ABCD3	1368	NP_002849.1
MAPK1	1496	NP_002736.3	PPARA	1369	NP_001001930.1
RXRA	1577	NP_002948.1	PPARA	1369	NP_001001930.1
NCOR2	2910	NP_006303.3	PPARA	1369	NP_001001930.1
NCOR1	2911	NP_006302.2	PPARA	1369	NP_001001930.1
DUT	3165	P33316	PPARA	1369	NP_001001930.1
MAPK3	3479	NP_002737.2	PPARA	1369	NP_001001930.1
DAP3	3646	NP_004623.1	PPARA	1369	NP_001001930.1
NRIP1	3927	NP_003480.2	PPARA	1369	NP_001001930.1
NCOA1	4070	NP_003734.3	PPARA	1369	NP_001001930.1
EP300	4078	NP_001420.2	PPARA	1369	NP_001001930.1
MED1	5055	NP_004765.2	PPARA	1369	NP_001001930.1
PPARGC1A	5155	NP_037393.1	PPARA	1369	NP_001001930.1
AKAP13	5253	NP_006729.4	PPARA	1369	NP_001001930.1
GADD45B	5382	NP_056490.2	PPARA	1369	NP_001001930.1
GADD45G	5383	NP_006696.1	PPARA	1369	NP_001001930.1
MED24	6107	NP_055630.2	PPARA	1369	NP_001001930.1
NR1H3	7211	NP_005684.2	PPARA	1369	NP_001001930.1
YWHAB	3184	NP_003395.1	SLC9A1	123	NP_003038.2
AIP	10408	NP_003968.2	PPARA	1369	NP_001001930.1
NRBF2	11401	NP_110386.2	PPARA	1369	NP_001001930.1
-	11459	NP_001032412.2	PPARA	1369	NP_001001930.1
MECR	12192	NP_057095.2	PPARA	1369	NP_001001930.1
SCYL2	7642	NP_060458.3	ZFYVE9	4782	NP_004790.2
SLC2A4	688	NP_001033.1	ACTN4	5222	NP_004915.2
SLC2A4	688	NP_001033.1	GAPDH	713	NP_002037.2
SLC2A4	688	NP_001033.1	ACOX1	2030	NP_004026.2
YWHAZ	3183	NP_003397.1	PDC	1373	NP_002588.3
PRKACA	3382	NP_002721.1	PDC	1373	NP_002588.3
MAP4K4	5235	NP_663719.1	SLC9A1	123	NP_003038.2
CAMK2A	6532	NP_057065.2	PDC	1373	NP_002588.3
GPC4	2160	NP_001439.2	ACP5	1374	NP_001602.1
GPLD1	3946	NP_001494.2	ALPP	1379	NP_001623.3
PIGK	5474	NP_005473.1	ALPP	1379	NP_001623.3
PIK3R1	1381	NP_852664.1	PIK3R1	1381	NP_852664.1
SLC2A4	688	NP_001033.1	PRKAR1A	1786	NP_002725.1
PDGFRB	1423	NP_002600.1	PIK3R1	1381	NP_852664.1
PECAM1	1425	NP_000433.3	PIK3R1	1381	NP_852664.1
PFN1	1452	NP_005013.1	PIK3R1	1381	NP_852664.1
PTPN11	1470	NP_002825.3	PIK3R1	1381	NP_852664.1
-	6101	NP_009167.1	SLC9A1	123	NP_003038.2
SLC2A4	688	NP_001033.1	RAB7A	3805	NP_004628.4
TYK2	1490	NP_003322.3	PIK3R1	1381	NP_852664.1
CDKN2A	2542	NP_478102.1	NCL	1245	NP_005372.2
CD28	1727	NP_006130.1	PIK3R1	1381	NP_852664.1
CD7	1732	NP_006128.1	PIK3R1	1381	NP_852664.1
CD4	1740	NP_000607.1	PIK3R1	1381	NP_852664.1
GTF2H1	1807	NP_005307.1	PIK3R1	1381	NP_852664.1
HRAS	1813	NP_005334.1	PIK3R1	1381	NP_852664.1
FES	1814	NP_001996.1	PIK3R1	1381	NP_852664.1
SRC	1819	NP_005408.1	PIK3R1	1381	NP_852664.1
TESC	11649	NP_060369.2	SLC9A1	123	NP_003038.2
ERBB3	1820	NP_001973.2	PIK3R1	1381	NP_852664.1
TGFBR1	1822	NP_004603.1	PIK3R1	1381	NP_852664.1
TUBG1	1853	NP_001061.2	PIK3R1	1381	NP_852664.1
SH3KBP1	2301	NP_114098.1	PIK3R1	1381	NP_852664.1
WAS	2314	NP_000368.1	PIK3R1	1381	NP_852664.1
ERAS	2339	NP_853510.1	PIK3R1	1381	NP_852664.1
CSF2RA	2381	NP_006131.2	PIK3R1	1381	NP_852664.1
ARAF	2405	NP_001645.1	PIK3R1	1381	NP_852664.1
SYN1	2433	NP_008881.2	PIK3R1	1381	NP_852664.1
RRAS2	2518	NP_036382.2	PIK3R1	1381	NP_852664.1
UBTF	2814	NP_055048.1	CD3EAP	125	NP_036231.1
MST1R	2545	NP_002438.2	PIK3R1	1381	NP_852664.1
TEK	2571	NP_000450.2	PIK3R1	1381	NP_852664.1
TIE1	2572	NP_005415.1	PIK3R1	1381	NP_852664.1
SHB	2635	NP_003019.2	PIK3R1	1381	NP_852664.1
TYRO3	2641	NP_006284.2	PIK3R1	1381	NP_852664.1
SLC9A2	2756	NP_003039.2	PIK3R1	1381	NP_852664.1
SHC1	2780	NP_001123512.1	PIK3R1	1381	NP_852664.1
PTK2	2859	NP_005598.3	PIK3R1	1381	NP_852664.1
IRS2	2878	NP_003740.2	PIK3R1	1381	NP_852664.1
INPP4A	2949	NP_001127696.1	PIK3R1	1381	NP_852664.1
TAF1A	5362	NP_005672.1	CD3EAP	125	NP_036231.1
GHR	2971	NP_000154.1	PIK3R1	1381	NP_852664.1
MAPK8	3100	NP_620637.1	PIK3R1	1381	NP_852664.1
PTK2B	3131	NP_004094.3	PIK3R1	1381	NP_852664.1
SLC2A4	688	NP_001033.1	CTSD	291	NP_001900.1
CRKL	3596	NP_005198.1	PIK3R1	1381	NP_852664.1
RAC1	3627	NP_061485.1	PIK3R1	1381	NP_852664.1
TUBA1B	3960	NP_006073.2	PIK3R1	1381	NP_852664.1
IL1RAP	4021	NP_002173.1	PIK3R1	1381	NP_852664.1
ADAM12	4092	NP_003465.3	PIK3R1	1381	NP_852664.1
ARHGAP1	4108	NP_004299.1	PIK3R1	1381	NP_852664.1
CAPN3	255	NP_000061.1	FLNC	18	NP_001449.3
CD3E	8923	NP_000724.1	CD3EAP	125	NP_036231.1
PIK3CD	4161	AAB53966.1	PIK3R1	1381	NP_852664.1
PIK3CB	4234	NP_006210.1	PIK3R1	1381	NP_852664.1
BCAR1	4248	NP_055382.2	PIK3R1	1381	NP_852664.1
IRS4	4620	NP_003595.1	PIK3R1	1381	NP_852664.1
SOCS1	4669	NP_003736.1	PIK3R1	1381	NP_852664.1
CD2AP	5026	NP_036252.1	PIK3R1	1381	NP_852664.1
HGS	5085	NP_004703.1	PIK3R1	1381	NP_852664.1
GAB1	5116	NP_997006.1	PIK3R1	1381	NP_852664.1
TOM1L1	5266	NP_005477.2	PIK3R1	1381	NP_852664.1
TRAT1	5392	NP_057472.2	PIK3R1	1381	NP_852664.1
POLR1E	15096	NP_071935.1	CD3EAP	125	NP_036231.1
YWHAG	5639	NP_036611.2	PIK3R1	1381	NP_852664.1
AGAP2	5687	NP_001116244.1	PIK3R1	1381	NP_852664.1
VAV3	5706	NP_006104.4	PIK3R1	1381	NP_852664.1
GAB2	5866	NP_036428.1	PIK3R1	1381	NP_852664.1
PIK3AP1	6401	NP_689522.2	PIK3R1	1381	NP_852664.1
GAB3	6571	NP_001075042.1	PIK3R1	1381	NP_852664.1
CD3E	8923	NP_000724.1	PIK3R1	1381	NP_852664.1
-	12257	NP_001136157.1	PIK3R1	1381	NP_852664.1
PPM1A	16199	NP_808821.2	PIK3R1	1381	NP_852664.1
WBP11	18293	NP_057396.1	PIK3R1	1381	NP_852664.1
IFNW1	944	NP_002168.1	IFNAR1	126	NP_000620.2
SLC2A4	688	NP_001033.1	ARF3	56	NP_001650.1
SLC2A4	688	NP_001033.1	HK2	3080	NP_000180.2
PDGFRB	1423	NP_002600.1	PIK3CA	1382	NP_006209.2
PRKCD	1501	NP_006245.2	PIK3CA	1382	NP_006209.2
HRAS	1813	NP_005334.1	PIK3CA	1382	NP_006209.2
SH3KBP1	2301	NP_114098.1	PIK3CA	1382	NP_006209.2
GNAQ	2998	NP_002063.2	PIK3CA	1382	NP_006209.2
IRS4	4620	NP_003595.1	PIK3CA	1382	NP_006209.2
SLC2A4	688	NP_001033.1	SERPINH1	2968	NP_001226.2
PIK3R3	5831	NP_003620.3	PIK3CA	1382	NP_006209.2
IFNA2	950	NP_000596.2	IFNAR1	126	NP_000620.2
MRAS	6662	NP_036351.3	PIK3CA	1382	NP_006209.2
RASD2	15210	AAG00868.1	PIK3CA	1382	NP_006209.2
GABRB1	15924	NP_000803.2	PIK3CA	1382	NP_006209.2
PRKCA	1498	NP_002728.1	PFKFB2	1383	NP_006203.2
PRKAA2	2735	NP_006243.2	PFKFB2	1383	NP_006203.2
YWHAZ	3183	NP_003397.1	PFKFB2	1383	NP_006203.2
PRKACA	3382	NP_002721.1	PFKFB2	1383	NP_006203.2
PRKAA1	4115	NP_996790.3	PFKFB2	1383	NP_006203.2
SLC2A4	688	NP_001033.1	CFL1	3261	NP_005498.1
DYNLL1	3334	NP_003737.1	PFKP	1384	NP_002618.1
IFNB1	972	NP_002167.1	IFNAR1	126	NP_000620.2
SLC2A4	688	NP_001033.1	STRN3	11613	NP_001077362.1
SLC2A4	688	NP_001033.1	MVP	5475	NP_059447.2
PFKM	1988	NP_000280.1	PFKL	1385	NP_001002021.1
SLC2A4	688	NP_001033.1	PDIA6	7504	NP_005733.1
SLC2A4	688	NP_001033.1	UBA52	8931	NP_003324.1
SLC2A4	688	NP_001033.1	-	10126	NP_006446.1
SLC2A4	688	NP_001033.1	DLD	2006	NP_000099.2
SLC2A4	688	NP_001033.1	BSG	176	NP_001719.2
APOA1	2517	NP_000030.1	PDE1A	1387	NP_005010.2
SLC2A4	688	NP_001033.1	HSP90AA1	777	NP_001017963.2
PIK3R1	1381	NP_852664.1	IFNAR1	126	NP_000620.2
SLC2A4	688	NP_001033.1	UBE2N	4725	NP_003339.1
SLC2A4	688	NP_001033.1	KBTBD10	7610	NP_006054.2
SLC2A4	688	NP_001033.1	ARFIP1	9331	NP_001020766.1
S100A1	1489	NP_006262.1	PGM1	1389	NP_002624.2
S100B	1505	NP_006263.1	PGM1	1389	NP_002624.2
SLC2A4	688	NP_001033.1	LEPRE1	11227	NP_071751.3
SLC2A4	688	NP_001033.1	ACTN1	20	NP_001123476.1
NAA38	6288	NP_057284.1	PGD	1391	NP_002622.2
SLC2A4	688	NP_001033.1	MAP1S	10461	NP_060644.4
SLC2A4	688	NP_001033.1	FAR1	14724	NP_115604.1
PTPN11	1470	NP_002825.3	IFNAR1	126	NP_000620.2
SLC2A4	688	NP_001033.1	PSMD7	1147	NP_002802.2
S100A1	1489	NP_006262.1	PLN	1395	NP_002658.1
PPP1R3A	2950	NP_002702.2	PLN	1395	NP_002658.1
PRKACA	3382	NP_002721.1	PLN	1395	NP_002658.1
SLN	3729	NP_003054.1	PLN	1395	NP_002658.1
SLC2A4	688	NP_001033.1	ESYT2	13053	NP_065779.1
PLA2G2A	1397	NP_000291.1	PLA2G1B	1396	NP_000919.1
BGN	2359	NP_001702.1	PLA2G1B	1396	NP_000919.1
PLAA	4850	NP_001026859.1	PLA2G1B	1396	NP_000919.1
SLC2A4	688	NP_001033.1	C1QTNF5	10575	NP_056460.1
PTPN6	1475	NP_536859.1	IFNAR1	126	NP_000620.2
SLC2A4	688	NP_001033.1	CCDC116	8203	NP_689825.2
PLA2R1	9222	NP_031392.3	PLA2G2A	1397	NP_000291.1
PDGFRB	1423	NP_002600.1	PLCG1	1398	NP_002651.2
PECAM1	1425	NP_000433.3	PLCG1	1398	NP_002651.2
PDGFRA	1429	NP_006197.1	PLCG1	1398	NP_002651.2
FGFR2	1492	NP_075261.1	PLCG1	1398	NP_002651.2
ZAP70	1495	NP_001070.2	PLCG1	1398	NP_002651.2
GNB2L1	1503	NP_006089.1	PLCG1	1398	NP_002651.2
SOS1	1681	NP_005624.2	PLCG1	1398	NP_002651.2
CD28	1727	NP_006130.1	PLCG1	1398	NP_002651.2
TYK2	1490	NP_003322.3	IFNAR1	126	NP_000620.2
ITK	1746	NP_005537.3	PLCG1	1398	NP_002651.2
GTF2H1	1807	NP_005307.1	PLCG1	1398	NP_002651.2
SRC	1819	NP_005408.1	PLCG1	1398	NP_002651.2
NTRK1	1869	NP_002520.2	PLCG1	1398	NP_002651.2
NTRK3	1870	NP_001012338.1	PLCG1	1398	NP_002651.2
WAS	2314	NP_000368.1	PLCG1	1398	NP_002651.2
SYN1	2433	NP_008881.2	PLCG1	1398	NP_002651.2
SYK	2514	NP_003168.2	PLCG1	1398	NP_002651.2
MST1R	2545	NP_002438.2	PLCG1	1398	NP_002651.2
PITPNA	2548	NP_006215.1	PLCG1	1398	NP_002651.2
MAPK1	1496	NP_002736.3	IFNAR1	126	NP_000620.2
SLC2A4	688	NP_001033.1	FKBP10	9522	NP_068758.3
SHB	2635	NP_003019.2	PLCG1	1398	NP_002651.2
DDR1	2678	NP_054700.2	PLCG1	1398	NP_002651.2
PTK2	2859	NP_005598.3	PLCG1	1398	NP_002651.2
IRS2	2878	NP_003740.2	PLCG1	1398	NP_002651.2
PTPRJ	2955	NP_002834.3	PLCG1	1398	NP_002651.2
TUB	3121	NP_003311.2	PLCG1	1398	NP_002651.2
SOS2	3149	NP_008870.2	PLCG1	1398	NP_002651.2
DGKZ	3260	Q13574	PLCG1	1398	NP_002651.2
LCP2	3362	NP_005556.1	PLCG1	1398	NP_002651.2
FURIN	653	NP_002560.1	FLNC	18	NP_001449.3
GNB2L1	1503	NP_006089.1	IFNAR1	126	NP_000620.2
SH3BP2	3657	NP_003014.3	PLCG1	1398	NP_002651.2
LAT	3832	NP_001014989.2	PLCG1	1398	NP_002651.2
PLD2	3857	NP_002654.3	PLCG1	1398	NP_002651.2
KHDRBS1	3926	NP_006550.1	PLCG1	1398	NP_002651.2
PKN2	3972	NP_006247.1	PLCG1	1398	NP_002651.2
PAK1	3995	AAC24716.1	PLCG1	1398	NP_002651.2
PICALM	4320	NP_009097.2	PLCG1	1398	NP_002651.2
DAB1	4582	NP_066566.3	PLCG1	1398	NP_002651.2
BAG3	4860	NP_004272.2	PLCG1	1398	NP_002651.2
GAB1	5116	NP_997006.1	PLCG1	1398	NP_002651.2
STAT2	2778	NP_005410.1	IFNAR1	126	NP_000620.2
PRKD1	5668	NP_002733.2	PLCG1	1398	NP_002651.2
AGAP2	5687	NP_001116244.1	PLCG1	1398	NP_002651.2
VAV3	5706	NP_006104.4	PLCG1	1398	NP_002651.2
SNAP91	6391	NP_055656.1	PLCG1	1398	NP_002651.2
GIT1	6577	NP_001078923.1	PLCG1	1398	NP_002651.2
USO1	9135	NP_003706.1	PLCG1	1398	NP_002651.2
LAT2	9304	NP_071323.1	PLCG1	1398	NP_002651.2
TNK1	9730	NP_003976.2	PLCG1	1398	NP_002651.2
TRPM7	10418	NP_060142.3	PLCG1	1398	NP_002651.2
-	12257	NP_001136157.1	PLCG1	1398	NP_002651.2
PRKACA	3382	NP_002721.1	IFNAR1	126	NP_000620.2
SOCS7	12299	NP_055413.1	PLCG1	1398	NP_002651.2
TRPC3	15999	NP_001124170.1	PLCG1	1398	NP_002651.2
SLC2A4	688	NP_001033.1	IDH2	973	NP_002159.2
PLG	1417	NP_000292.1	ENO1	1400	NP_001419.1
JUP	1414	NP_002221.1	ZFYVE9	4782	NP_004790.2
NIT1	7056	NP_005591.1	ZFYVE9	4782	NP_004790.2
ZBTB44	13692	NP_054874.3	SMAD1	3356	NP_005891.1
TTF2	5280	NP_003585.3	SMAD1	3356	NP_005891.1
PHKG1	1404	NP_006204.1	PHKG1	1404	NP_006204.1
CRKL	3596	NP_005198.1	IFNAR1	126	NP_000620.2
CTRC	3242	NP_009203.2	PHKG1	1404	NP_006204.1
UBE2I	9045	NP_003336.1	SNIP1	6999	NP_078976.2
PHKG1	1404	NP_006204.1	PHKG2	1405	NP_000285.1
FAF1	5124	NP_008982.1	SNIP1	6999	NP_078976.2
PIAS2	6944	NP_004662.2	SNIP1	6999	NP_078976.2
HERC1	6894	NP_003913.3	LAPTM5	3280	NP_006753.1
TDG	3251	NP_003202.3	SMAD4	2995	NP_005350.1
TDG	3251	NP_003202.3	SNIP1	6999	NP_078976.2
PITX1	3688	NP_002644.4	POU1F1	1409	NP_001116229.1
NR1I2	4346	NP_071285.1	POU1F1	1409	NP_001116229.1
PRMT1	4257	NP_001527.3	IFNAR1	126	NP_000620.2
NR1I3	4858	NP_001070950.1	POU1F1	1409	NP_001116229.1
ZMYM5	10324	NP_001136156.1	SNIP1	6999	NP_078976.2
SETDB1	6828	NP_001138887.1	SNIP1	6999	NP_078976.2
RNASE1	1591	NP_002924.1	RNH1	1412	NP_002930.2
PLG	1417	NP_000292.1	SERPINB6	1413	NP_004559.4
PROC	1466	NP_000303.1	SERPINB6	1413	NP_004559.4
F2	1488	NP_000497.1	SERPINB6	1413	NP_004559.4
PLAU	1883	NP_002649.1	SERPINB6	1413	NP_004559.4
F10	1966	NP_000495.1	SERPINB6	1413	NP_004559.4
MYOD1	1166	NP_002469.2	SMAD4	2995	NP_005350.1
CANX	252	NP_001737.1	IFNGR1	127	NP_000407.1
HIPK1	6418	NP_938009.1	SNIP1	6999	NP_078976.2
PECAM1	1425	NP_000433.3	JUP	1414	NP_002221.1
APC	1439	NP_000029.2	JUP	1414	NP_002221.1
PTPRF	1552	NP_002831.2	JUP	1414	NP_002221.1
CDH1	1885	BAA88957.1	JUP	1414	NP_002221.1
DSC3	2604	NP_001932.2	JUP	1414	NP_002221.1
PTPRJ	2955	NP_002834.3	JUP	1414	NP_002221.1
CTNND1	3026	NP_001078927.1	JUP	1414	NP_002221.1
CDH5	3075	NP_001786.2	JUP	1414	NP_002221.1
PKD1	3203	NP_001009944.2	JUP	1414	NP_002221.1
IFNGR2	956	NP_005525.2	IFNGR1	127	NP_000407.1
TCF7L2	3751	NP_110383.2	JUP	1414	NP_002221.1
PTPRK	3968	NP_001129120.1	JUP	1414	NP_002221.1
PKP2	4177	NP_004563.2	JUP	1414	NP_002221.1
PTPN14	4402	NP_005392.2	JUP	1414	NP_002221.1
BTRC	4596	NP_378663.1	JUP	1414	NP_002221.1
AXIN1	4819	NP_003493.1	JUP	1414	NP_002221.1
SVEP1	12942	NP_699197.3	SMAD9	4484	BAA21128.1
PLG	1417	NP_000292.1	PLG	1417	NP_000292.1
SERPINE1	1418	NP_000593.1	PLG	1417	NP_000292.1
PLAT	1419	NP_000921.1	PLG	1417	NP_000292.1
IFNG	957	NP_000610.2	IFNGR1	127	NP_000407.1
PAPPA	1448	NP_002572.2	PLG	1417	NP_000292.1
PRNP	1453	NP_000302.1	PLG	1417	NP_000292.1
KLK3	1461	NP_001639.1	PLG	1417	NP_000292.1
MMP7	1525	NP_002414.1	PLG	1417	NP_000292.1
SPARC	1631	NP_003109.1	PLG	1417	NP_000292.1
CLEC3B	1759	NP_003269.2	PLG	1417	NP_000292.1
THBS1	1765	NP_003237.2	PLG	1417	NP_000292.1
PLAU	1883	NP_002649.1	PLG	1417	NP_000292.1
C7	1957	NP_000578.2	PLG	1417	NP_000292.1
JAK1	992	NP_002218.2	IFNGR1	127	NP_000407.1
F10	1966	NP_000495.1	PLG	1417	NP_000292.1
KNG1	1970	NP_001095886.1	PLG	1417	NP_000292.1
SERPINF2	2029	NP_000925.2	PLG	1417	NP_000292.1
AMOT	2327	NP_001106962.1	PLG	1417	NP_000292.1
PLG	1417	NP_000292.1	PCOLCE	2603	NP_002584.2
PLG	1417	NP_000292.1	MEP1A	2666	NP_005579.2
LAMA3	2883	NP_937762.1	PLG	1417	NP_000292.1
PLG	1417	NP_000292.1	F2RL1	2960	NP_005233.3
SERPINI1	3901	NP_005016.1	PLG	1417	NP_000292.1
CPB2	4374	NP_001863.2	PLG	1417	NP_000292.1
DEK	503	NP_003463.1	TFAP2A	128	NP_003211.1
SERPINB13	5118	NP_036529.1	PLG	1417	NP_000292.1
SERPING1	6033	NP_000053.2	PLG	1417	NP_000292.1
CHGA	7170	NP_001266.1	PLG	1417	NP_000292.1
NGF	8874	NP_002497.2	PLG	1417	NP_000292.1
TFPI2	8962	NP_006519.1	PLG	1417	NP_000292.1
RUVBL1	9143	NP_003698.1	PLG	1417	NP_000292.1
CDCP1	16696	NP_073753.3	PLG	1417	NP_000292.1
PRPF40A	10995	NP_060362.3	SMAD4	2995	NP_005350.1
PLAT	1419	NP_000921.1	SERPINE1	1418	NP_000593.1
F2	1488	NP_000497.1	SERPINE1	1418	NP_000593.1
INPPL1	2900	NP_001558.3	FLNC	18	NP_001449.3
CASP1	977	NP_150634.1	TFAP2A	128	NP_003211.1
MMP3	1703	NP_002413.1	SERPINE1	1418	NP_000593.1
PLAU	1883	NP_002649.1	SERPINE1	1418	NP_000593.1
VTN	1902	NP_000629.3	SERPINE1	1418	NP_000593.1
LRP2	2509	NP_004516.2	SERPINE1	1418	NP_000593.1
LRP1B	16383	NP_061027.2	SERPINE1	1418	NP_000593.1
MAPK1	1496	NP_002736.3	PLAT	1419	NP_000921.1
SPARC	1631	NP_003109.1	PLAT	1419	NP_000921.1
CLEC3B	1759	NP_003269.2	PLAT	1419	NP_000921.1
PLAU	1883	NP_002649.1	PLAT	1419	NP_000921.1
F10	1966	NP_000495.1	PLAT	1419	NP_000921.1
YBX1	1095	NP_004550.2	TFAP2A	128	NP_003211.1
LAMA3	2883	NP_937762.1	PLAT	1419	NP_000921.1
MAPK3	3479	NP_002737.2	PLAT	1419	NP_000921.1
SERPINA5	3503	NP_000615.3	PLAT	1419	NP_000921.1
PLAT	1419	NP_000921.1	SERPINI1	3901	NP_005016.1
SERPING1	6033	NP_000053.2	PLAT	1419	NP_000921.1
PRPF40A	10995	NP_060362.3	SNRNP70	1617	NP_003080.2
LRP1B	16383	NP_061027.2	PLAT	1419	NP_000921.1
CKAP4	16717	NP_006816.2	PLAT	1419	NP_000921.1
RB1	1574	NP_000312.2	SERPINB2	1420	NP_002566.1
PLAU	1883	NP_002649.1	SERPINB2	1420	NP_002566.1
RB1	1574	NP_000312.2	TFAP2A	128	NP_003211.1
IRF3	4769	NP_001562.1	SERPINB2	1420	NP_002566.1
PLAU	1883	NP_002649.1	PLAUR	1421	NP_002650.1
VTN	1902	NP_000629.3	PLAUR	1421	NP_002650.1
KNG1	1970	NP_001095886.1	PLAUR	1421	NP_002650.1
FAP	2674	NP_004451.2	PLAUR	1421	NP_002650.1
MMP12	3027	NP_002417.2	PLAUR	1421	NP_002650.1
LRP1B	16383	NP_061027.2	PLAUR	1421	NP_002650.1
ARR3	2358	NP_004303.2	PTAFR	1422	NP_000943.1
RGS4	3947	NP_001095915.1	PTAFR	1422	NP_000943.1
PDGFRB	1423	NP_002600.1	PDGFRB	1423	NP_002600.1
TP53	1859	NP_000537.3	TFAP2A	128	NP_003211.1
ITGB3	1428	NP_000203.2	PDGFRB	1423	NP_002600.1
PDGFRA	1429	NP_006197.1	PDGFRB	1423	NP_002600.1
EIF2AK2	1468	NP_002750.1	PDGFRB	1423	NP_002600.1
PTPN11	1470	NP_002825.3	PDGFRB	1423	NP_002600.1
PTPN1	1477	NP_002818.1	PDGFRB	1423	NP_002600.1
PDGFB	1815	NP_002599.1	PDGFRB	1423	NP_002600.1
NCK1	2740	NP_006144.1	PDGFRB	1423	NP_002600.1
SHC1	2780	NP_001123512.1	PDGFRB	1423	NP_002600.1
PTK2	2859	NP_005598.3	PDGFRB	1423	NP_002600.1
PTPRJ	2955	NP_002834.3	PDGFRB	1423	NP_002600.1
CASP3	2799	NP_004337.2	TFAP2A	128	NP_003211.1
COPB1	2981	NP_057535.1	PDGFRB	1423	NP_002600.1
SNX1	3171	NP_003090.2	PDGFRB	1423	NP_002600.1
BAG1	3292	NP_004314.4	PDGFRB	1423	NP_002600.1
GRB10	3312	NP_005302.3	PDGFRB	1423	NP_002600.1
GRB14	3313	NP_004481.2	PDGFRB	1423	NP_002600.1
COPA	3564	NP_001091868.1	PDGFRB	1423	NP_002600.1
S1PR1	3578	NP_001391.2	PDGFRB	1423	NP_002600.1
NCK2	5378	NP_003572.2	PDGFRB	1423	NP_002600.1
SLC9A3R1	5406	NP_004243.1	PDGFRB	1423	NP_002600.1
PDAP1	6149	NP_055706.1	PDGFRB	1423	NP_002600.1
CASP6	3321	NP_001217.2	TFAP2A	128	NP_003211.1
PTPN2	6768	NP_002819.1	PDGFRB	1423	NP_002600.1
SNX2	9332	NP_003091.2	PDGFRB	1423	NP_002600.1
SNX4	9334	NP_003785.1	PDGFRB	1423	NP_002600.1
PDGFD	17830	NP_079484.1	PDGFRB	1423	NP_002600.1
PDGFA	1424	NP_002598.4	PDGFA	1424	NP_002598.4
PDGFRA	1429	NP_006197.1	PDGFA	1424	NP_002598.4
SPARC	1631	NP_003109.1	PDGFA	1424	NP_002598.4
DUSP3	2553	NP_004081.1	PDGFA	1424	NP_002598.4
PDAP1	6149	NP_055706.1	PDGFA	1424	NP_002598.4
PECAM1	1425	NP_000433.3	PECAM1	1425	NP_000433.3
WWP1	3811	NP_008944.1	TFAP2A	128	NP_003211.1
ITGB3	1428	NP_000203.2	PECAM1	1425	NP_000433.3
PTPN11	1470	NP_002825.3	PECAM1	1425	NP_000433.3
PTPN6	1475	NP_536859.1	PECAM1	1425	NP_000433.3
PRKCE	1500	NP_005391.1	PECAM1	1425	NP_000433.3
SRC	1819	NP_005408.1	PECAM1	1425	NP_000433.3
INPP5D	9033	NP_001017915.1	PECAM1	1425	NP_000433.3
PRPF40A	10995	NP_060362.3	BAT3	808	NP_004630.3
PROC	1466	NP_000303.1	PF4	1426	NP_002610.1
SRGN	1513	NP_002718.2	PF4	1426	NP_002610.1
THBD	1764	NP_000352.1	PF4	1426	NP_002610.1
WWP2	3812	NP_008945.2	TFAP2A	128	NP_003211.1
CXCR3	2936	AAP55851.1	PF4	1426	NP_002610.1
LDLR	6091	NP_000518.1	PF4	1426	NP_002610.1
PIR	4510	NP_003653.1	SMAD9	4484	BAA21128.1
ITGB3	1428	NP_000203.2	ITGB3	1428	NP_000203.2
PDGFRA	1429	NP_006197.1	ITGB3	1428	NP_000203.2
CD36	1430	NP_000063.2	ITGB3	1428	NP_000203.2
TLN1	1726	NP_006280.3	ITGB3	1428	NP_000203.2
THBS1	1765	NP_003237.2	ITGB3	1428	NP_000203.2
SRC	1819	NP_005408.1	ITGB3	1428	NP_000203.2
TGM2	1825	NP_004604.2	ITGB3	1428	NP_000203.2
MAGI1	4020	NP_001028229.1	TFAP2A	128	NP_003211.1
ITGAV	1903	NP_002201.1	ITGB3	1428	NP_000203.2
P2RY2	2499	NP_788086.1	ITGB3	1428	NP_000203.2
EPS8	2563	NP_004438.3	ITGB3	1428	NP_000203.2
PTK2	2859	NP_005598.3	ITGB3	1428	NP_000203.2
PTK2B	3131	NP_004094.3	ITGB3	1428	NP_000203.2
DAB2	3139	NP_001334.2	ITGB3	1428	NP_000203.2
ILK	3842	NP_004508.1	ITGB3	1428	NP_000203.2
LRP5	4616	NP_002326.2	SMAD9	4484	BAA21128.1
DOK1	4228	NP_001372.1	ITGB3	1428	NP_000203.2
DAB1	4582	NP_066566.3	ITGB3	1428	NP_000203.2
EP300	4078	NP_001420.2	TFAP2A	128	NP_003211.1
NUMB	4767	NP_001005743.1	ITGB3	1428	NP_000203.2
PDPK1	5556	NP_002604.1	ITGB3	1428	NP_000203.2
ITGA2B	6377	NP_000410.2	ITGB3	1428	NP_000203.2
ITGB3BP	9267	NP_055103.3	ITGB3	1428	NP_000203.2
ANGPTL3	10381	NP_055310.1	ITGB3	1428	NP_000203.2
TENC1	16256	NP_056134.2	ITGB3	1428	NP_000203.2
PDGFRA	1429	NP_006197.1	PDGFRA	1429	NP_006197.1
PTPN11	1470	NP_002825.3	PDGFRA	1429	NP_006197.1
PDGFB	1815	NP_002599.1	PDGFRA	1429	NP_006197.1
ITGAV	1903	NP_002201.1	PDGFRA	1429	NP_006197.1
ACHE	10	NP_056646.1	ACHE	10	NP_056646.1
CITED2	4245	NP_006070.2	TFAP2A	128	NP_003211.1
SHB	2635	NP_003019.2	PDGFRA	1429	NP_006197.1
CAV1	3028	NP_001744.2	PDGFRA	1429	NP_006197.1
GRB14	3313	NP_004481.2	PDGFRA	1429	NP_006197.1
CRKL	3596	NP_005198.1	PDGFRA	1429	NP_006197.1
SLC9A3R1	5406	NP_004243.1	PDGFRA	1429	NP_006197.1
SNX2	9332	NP_003091.2	PDGFRA	1429	NP_006197.1
SNX4	9334	NP_003785.1	PDGFRA	1429	NP_006197.1
PDGFC	10529	NP_057289.1	PDGFRA	1429	NP_006197.1
SNX6	12086	NP_689419.2	PDGFRA	1429	NP_006197.1
THBS1	1765	NP_003237.2	CD36	1430	NP_000063.2
LDLRAP1	5765	NP_056442.2	TFAP2A	128	NP_003211.1
SRC	1819	NP_005408.1	CD36	1430	NP_000063.2
MATK	2496	NP_002369.2	CD36	1430	NP_000063.2
ITGA2B	6377	NP_000410.2	CD36	1430	NP_000063.2
MLL2	3664	NP_003473.3	SMAD1	3356	NP_005891.1
MLL2	3664	NP_003473.3	SMAD9	4484	BAA21128.1
-	8124	NP_689686.1	SMAD9	4484	BAA21128.1
SF3B1	9281	NP_036565.2	SMAD1	3356	NP_005891.1
GP1BA	1976	NP_000164.4	GP5	1431	NP_004479.1
YWHAZ	3183	NP_003397.1	GP5	1431	NP_004479.1
CITED4	6011	NP_597724.1	TFAP2A	128	NP_003211.1
GP1BA	1976	NP_000164.4	GP9	1432	NP_000165.1
GP1BA	1976	NP_000164.4	SELP	1433	NP_002996.2
CD24	2510	NP_037362.1	SELP	1433	NP_002996.2
SELPLG	2845	Q14242	SELP	1433	NP_002996.2
SELP	1433	NP_002996.2	AP1M1	4639	NP_001123996.1
SNX17	5812	NP_055563.1	SELP	1433	NP_002996.2
SERPING1	6033	NP_000053.2	SELP	1433	NP_002996.2
VTN	1902	NP_000629.3	PVR	1434	NP_006496.3
DYNLT3	2249	NP_006511.1	PVR	1434	NP_006496.3
AP1M2	6296	NP_005489.2	PVR	1434	NP_006496.3
EPN2	6271	NP_055779.2	TFAP2A	128	NP_003211.1
PVRL1	7200	NP_002846.3	PVR	1434	NP_006496.3
PVRL3	8454	NP_056295.1	PVR	1434	NP_006496.3
CD226	9252	NP_006557.2	PVR	1434	NP_006496.3
SF3B1	9281	NP_036565.2	SMAD9	4484	BAA21128.1
PARP1	1435	NP_001609.2	PARP1	1435	NP_001609.2
PCNA	1456	NP_002583.1	PARP1	1435	NP_001609.2
RXRA	1577	NP_002948.1	PARP1	1435	NP_001609.2
RPS3A	1606	NP_000997.1	PARP1	1435	NP_001609.2
TP53	1859	NP_000537.3	PARP1	1435	NP_001609.2
APOC1	131	NP_001636.1	APOA2	129	NP_001634.1
XRCC1	1909	NP_006288.2	PARP1	1435	NP_001609.2
SF3B1	9281	NP_036565.2	SNIP1	6999	NP_078976.2
POLA1	2416	NP_058633.2	PARP1	1435	NP_001609.2
PRKDC	2941	NP_008835.5	PARP1	1435	NP_001609.2
MYBL2	3247	NP_002457.1	PARP1	1435	NP_001609.2
CPXM2	8517	NP_937791.2	SMAD9	4484	BAA21128.1
ODZ3	14874	NP_001073946.1	SMAD4	2995	NP_005350.1
EXPH5	8341	NP_055880.2	SMAD9	4484	BAA21128.1
BUB3	4761	NP_004716.1	PARP1	1435	NP_001609.2
APOD	134	NP_001638.1	APOA2	129	NP_001634.1
ZNF423	5189	NP_055884.2	PARP1	1435	NP_001609.2
WRN	5212	NP_000544.2	PARP1	1435	NP_001609.2
NCOA6	5599	NP_054790.2	PARP1	1435	NP_001609.2
APTX	5892	NP_778243.1	PARP1	1435	NP_001609.2
CDKN2A	2542	NP_478102.1	RPS7	4712	NP_001002.1
XRCC5	8935	NP_066964.1	PARP1	1435	NP_001609.2
PARP2	9660	Q9UGN5	PARP1	1435	NP_001609.2
SWAP70	10378	NP_055870.2	PARP1	1435	NP_001609.2
RBM14	11485	NP_006319.1	PARP1	1435	NP_001609.2
SFRS12	18043	NP_001070667.1	PARP1	1435	NP_001609.2
APOF	137	NP_001629.1	APOA2	129	NP_001634.1
RFX1	2476	NP_002909.4	SMAD4	2995	NP_005350.1
RFX1	2476	NP_002909.4	SMAD1	3356	NP_005891.1
RFX1	2476	NP_002909.4	SMAD9	4484	BAA21128.1
RAB3B	1540	NP_002858.2	PIGR	1436	NP_002635.2
CCL5	1751	NP_002976.2	PIGR	1436	NP_002635.2
AP1M1	4639	NP_001123996.1	PIGR	1436	NP_002635.2
LEMD3	9704	NP_055134.2	SMAD9	4484	BAA21128.1
PKD1	3203	NP_001009944.2	PKD2	1437	NP_000288.1
DIAPH1	3670	NP_005210.3	PKD2	1437	NP_000288.1
CD2AP	5026	NP_036252.1	PKD2	1437	NP_000288.1
C4A	401	NP_009224.2	APOA2	129	NP_001634.1
TNNI3	11769	NP_000354.4	PKD2	1437	NP_000288.1
TRPC1	11894	NP_003295.1	PKD2	1437	NP_000288.1
HAX1	12075	NP_006109.2	PKD2	1437	NP_000288.1
SSBP1	2703	NP_003134.1	POLG	1438	NP_002684.1
CSNK1E	2919	NP_001885.1	APC	1439	NP_000029.2
PRKACA	3382	NP_002721.1	APC	1439	NP_000029.2
PPP2R5A	3384	NP_006234.1	APC	1439	NP_000029.2
KIFAP3	3499	NP_055785.2	APC	1439	NP_000029.2
SIAH1	3736	NP_001006611.1	APC	1439	NP_000029.2
PLTP	1399	NP_006218.1	APOA2	129	NP_001634.1
BUB1	3907	NP_004327.1	APC	1439	NP_000029.2
MAPRE1	4379	NP_036457.1	APC	1439	NP_000029.2
AXIN1	4819	NP_003493.1	APC	1439	NP_000029.2
RP1	4896	NP_006260.1	APC	1439	NP_000029.2
AXIN2	4935	NP_004646.3	APC	1439	NP_000029.2
ARHGEF4	5559	NP_056135.2	APC	1439	NP_000029.2
DLGAP1	9260	NP_004737.2	APC	1439	NP_000029.2
PRKCA	1498	NP_002728.1	KCNE1	1442	NP_000210.2
KCNQ1	6341	NP_000209.2	KCNE1	1442	NP_000210.2
APOA1BP	16397	NP_658985.2	APOA2	129	NP_001634.1
KCNA4	1444	NP_002224.1	KCNA2	1443	NP_004965.1
PTPRA	1476	NP_002827.1	KCNA2	1443	NP_004965.1
KCNA2	1443	NP_004965.1	ETV1	2765	NP_004947.2
KCNAB1	3089	NP_751892.1	KCNA2	1443	NP_004965.1
KCNAB2	3090	NP_003627.1	KCNA2	1443	NP_004965.1
PTK2B	3131	NP_004094.3	KCNA2	1443	NP_004965.1
ZSCAN4	15899	NP_689890.1	SMAD1	3356	NP_005891.1
KCNA5	8888	NP_002225.2	KCNA2	1443	NP_004965.1
KCNA3	15937	NP_002223.3	KCNA2	1443	NP_004965.1
ZSCAN4	15899	NP_689890.1	SMAD9	4484	BAA21128.1
MAP2K4	3213	NP_003001.1	FLNC	18	NP_001449.3
GPLD1	3946	NP_001494.2	APOA4	130	NP_000473.2
E4F1	4317	NP_004415.2	SMAD9	4484	BAA21128.1
DLG2	4663	NP_001136171.1	KCNA4	1444	NP_002224.1
DLGAP1	9260	NP_004737.2	KCNA4	1444	NP_002224.1
SNTG1	16373	NP_061840.1	KCNA4	1444	NP_002224.1
RBP4	1580	NP_006735.2	TTR	1447	NP_000362.1
LRP2	2509	NP_004516.2	TTR	1447	NP_000362.1
APOA1	2517	NP_000030.1	TTR	1447	NP_000362.1
PAPPA	1448	NP_002572.2	PAPPA	1448	NP_002572.2
PRG2	9283	NP_002719.3	PAPPA	1448	NP_002572.2
TNNI3	11769	NP_000354.4	PAPPA	1448	NP_002572.2
ATN1	6311	NP_001931.2	SIAH2	3737	NP_005058.3
KIAA0226	11069	NP_055502.1	SMAD9	4484	BAA21128.1
SECISBP2	7408	NP_076982.3	SMAD9	4484	BAA21128.1
SYN1	2433	NP_008881.2	PFN2	1451	NP_444252.1
ROCK1	3414	NP_005397.1	PFN2	1451	NP_444252.1
VASP	3415	NP_003361.1	PFN2	1451	NP_444252.1
DNM1	3851	NP_004399.2	PFN2	1451	NP_444252.1
FHOD1	6049	NP_037373.2	PFN2	1451	NP_444252.1
EVL	10942	NP_057421.1	PFN2	1451	NP_444252.1
ARNT	524	NP_001659.1	SMAD9	4484	BAA21128.1
CALR	169	NP_004334.1	APOB	133	NP_000375.2
ATF7IP	9811	NP_060649.3	SMAD4	2995	NP_005350.1
DNM2	3852	NP_001005360.1	PFN1	1452	NP_005013.1
ATF7IP	9811	NP_060649.3	RRBP1	11796	NP_004578.2
WASF1	5434	NP_003922.1	PFN1	1452	NP_005013.1
WASL	5448	NP_003932.3	PFN1	1452	NP_005013.1
RHOQ	5791	NP_036381.2	PFN1	1452	NP_005013.1
FMNL1	6876	NP_005883.2	PFN1	1452	NP_005013.1
XPO6	10525	NP_055986.1	PFN1	1452	NP_005013.1
ENAH	12360	NP_001008493.1	PFN1	1452	NP_005013.1
APBB1IP	16420	NP_061916.3	PFN1	1452	NP_005013.1
CANX	252	NP_001737.1	APOB	133	NP_000375.2
WIPF2	18304	NP_573571.1	PFN1	1452	NP_005013.1
ATF7IP	9811	NP_060649.3	PSG3	8892	NP_066296.2
ATF7IP	9811	NP_060649.3	KRT7	1014	NP_005547.3
CLU	1706	NP_001822.2	PRNP	1453	NP_000302.1
L1CAM	2394	NP_000416.1	PRNP	1453	NP_000302.1
CAV1	3028	NP_001744.2	PRNP	1453	NP_000302.1
NCAM2	3619	NP_004531.2	PRNP	1453	NP_000302.1
DNM1	3851	NP_004399.2	PRNP	1453	NP_000302.1
APBB1	4087	NP_001155.1	PRNP	1453	NP_000302.1
PPIB	458	NP_000933.1	APOB	133	NP_000375.2
ADAM23	4752	NP_003803.1	PRNP	1453	NP_000302.1
STIP1	5454	NP_006810.1	PRNP	1453	NP_000302.1
SPARCL1	6919	NP_004675.3	PRNP	1453	NP_000302.1
P4HB	7181	NP_000909.2	PRNP	1453	NP_000302.1
CNTN1	7189	NP_001834.2	PRNP	1453	NP_000302.1
OPCML	7198	NP_002536.1	PRNP	1453	NP_000302.1
PVRL1	7200	NP_002846.3	PRNP	1453	NP_000302.1
LSAMP	9128	NP_002329.2	PRNP	1453	NP_000302.1
CLSTN1	10837	NP_001009566.1	PRNP	1453	NP_000302.1
MOG	11831	NP_002424.3	PRNP	1453	NP_000302.1
HSPA5	682	NP_005338.1	APOB	133	NP_000375.2
ERI3	15175	NP_076971.1	PRNP	1453	NP_000302.1
RB1	1574	NP_000312.2	PHB	1454	NP_002625.1
RBL2	1576	NP_005602.3	PHB	1454	NP_002625.1
E2F1	1806	NP_005216.1	PHB	1454	NP_002625.1
TP53	1859	NP_000537.3	PHB	1454	NP_002625.1
SMARCA2	2483	NP_003061.3	PHB	1454	NP_002625.1
MAP3K10	2533	NP_002437.2	PHB	1454	NP_002625.1
NCOR1	2911	NP_006302.2	PHB	1454	NP_002625.1
HDAC1	3143	NP_004955.2	PHB	1454	NP_002625.1
SMARCA4	4459	NP_001122321.1	PHB	1454	NP_002625.1
HSPA1A	774	NP_005336.3	APOB	133	NP_000375.2
SIN3A	9690	NP_056292.1	PHB	1454	NP_002625.1
ATF7IP	9811	NP_060649.3	COL4A2	355	NP_001837.2
ZNF484	18346	NP_113674.1	SMAD9	4484	BAA21128.1
INS	1455	NP_000198.1	INS	1455	NP_000198.1
LRP2	2509	NP_004516.2	INS	1455	NP_000198.1
IGFBP7	4183	NP_001544.1	INS	1455	NP_000198.1
HLA-DQB1	5054	NP_002114.3	INS	1455	NP_000198.1
SYTL4	6735	NP_542775.2	INS	1455	NP_000198.1
HLA-DQA2	9982	NP_064440.1	INS	1455	NP_000198.1
TXNDC17	11656	NP_116120.1	INS	1455	NP_000198.1
HSP90AA1	777	NP_001017963.2	APOB	133	NP_000375.2
PCNA	1456	NP_002583.1	PCNA	1456	NP_002583.1
RPA1	1565	NP_002936.1	PCNA	1456	NP_002583.1
PTMA	1778	NP_001092755.1	PCNA	1456	NP_002583.1
XRCC1	1909	NP_006288.2	PCNA	1456	NP_002583.1
FEN1	2670	NP_004102.1	PCNA	1456	NP_002583.1
RFC2	2675	NP_852136.1	PCNA	1456	NP_002583.1
SUB1	2737	NP_006704.3	PCNA	1456	NP_002583.1
CDKN1C	2913	NP_000067.1	PCNA	1456	NP_002583.1
MSH3	2931	AAB47281.1	PCNA	1456	NP_002583.1
PRKDC	2941	NP_008835.5	PCNA	1456	NP_002583.1
LIPC	1058	NP_000227.2	APOB	133	NP_000375.2
HDAC1	3143	NP_004955.2	PCNA	1456	NP_002583.1
CHAF1A	3148	NP_005474.2	PCNA	1456	NP_002583.1
ING1	3337	NP_005528.3	PCNA	1456	NP_002583.1
CDC6	4022	NP_001245.1	PCNA	1456	NP_002583.1
EP300	4078	NP_001420.2	PCNA	1456	NP_002583.1
DHX9	4386	NP_001348.2	PCNA	1456	NP_002583.1
CDK6	4533	NP_001250.1	PCNA	1456	NP_002583.1
HUS1	4787	NP_004498.1	PCNA	1456	NP_002583.1
RAD9A	4788	NP_004575.1	PCNA	1456	NP_002583.1
POLH	4913	NP_006493.1	PCNA	1456	NP_002583.1
MTTP	1144	NP_000244.2	APOB	133	NP_000375.2
WRN	5212	NP_000544.2	PCNA	1456	NP_002583.1
MYBBP1A	5349	NP_001099008.1	PCNA	1456	NP_002583.1
MUTYH	5380	NP_001121897.1	PCNA	1456	NP_002583.1
GADD45B	5382	NP_056490.2	PCNA	1456	NP_002583.1
GADD45G	5383	NP_006696.1	PCNA	1456	NP_002583.1
CCNO	6375	NP_066970.3	PCNA	1456	NP_002583.1
APEX2	6442	NP_055296.2	PCNA	1456	NP_002583.1
POLE	7177	NP_006222.2	PCNA	1456	NP_002583.1
MSH6	7202	NP_000170.1	PCNA	1456	NP_002583.1
POLB	7517	NP_002681.1	PCNA	1456	NP_002583.1
SGCD	3246	NP_000328.2	FLNC	18	NP_001449.3
HSP90B1	1860	NP_003290.1	APOB	133	NP_000375.2
MCL1	8870	NP_068779.1	PCNA	1456	NP_002583.1
ZNF587	15864	NP_116217.1	SMAD9	4484	BAA21128.1
DNTT	8925	NP_004079.3	PCNA	1456	NP_002583.1
XRCC5	8935	NP_066964.1	PCNA	1456	NP_002583.1
POLL	9394	NP_037406.1	PCNA	1456	NP_002583.1
DNTTIP2	9994	NP_055412.2	PCNA	1456	NP_002583.1
POLD3	11446	NP_006582.1	PCNA	1456	NP_002583.1
KCTD13	12339	NP_849194.1	PCNA	1456	NP_002583.1
CHTF18	13059	NP_071375.1	PCNA	1456	NP_002583.1
DSCC1	13123	NP_076999.2	PCNA	1456	NP_002583.1
BGN	2359	NP_001702.1	APOB	133	NP_000375.2
POLD2	15982	NP_006221.1	PCNA	1456	NP_002583.1
POLM	16208	NP_037416.1	PCNA	1456	NP_002583.1
CHTF8	16797	NP_060274.3	PCNA	1456	NP_002583.1
POLDIP2	17874	NP_056399.1	PCNA	1456	NP_002583.1
PRLR	1457	NP_000940.1	PRLR	1457	NP_000940.1
PTPN11	1470	NP_002825.3	PRLR	1457	NP_000940.1
VAV2	2694	NP_001127870.1	PRLR	1457	NP_000940.1
TEC	2786	NP_003206.2	PRLR	1457	NP_000940.1
YWHAZ	3183	NP_003397.1	PRLR	1457	NP_000940.1
LRP2	2509	NP_004516.2	APOB	133	NP_000375.2
CISH	3897	NP_037456.5	PRLR	1457	NP_000940.1
NEK3	4954	NP_002489.1	PRLR	1457	NP_000940.1
SOCS3	5006	NP_003946.3	PRLR	1457	NP_000940.1
SOCS2	5490	NP_003868.1	PRLR	1457	NP_000940.1
YWHAG	5639	NP_036611.2	PRLR	1457	NP_000940.1
PRL	7180	NP_000939.1	PRLR	1457	NP_000940.1
CSH1	8350	NP_072166.1	PRLR	1457	NP_000940.1
PRDX4	5935	NP_006397.1	PRDX1	1458	NP_002565.1
ARHGAP9	6449	NP_115885.2	SMAD9	4484	BAA21128.1
MCHR1	11874	NP_005288.3	PMCH	1459	NP_002665.2
APOA1	2517	NP_000030.1	APOB	133	NP_000375.2
MCHR2	12088	NP_115892.2	PMCH	1459	NP_002665.2
GBA	6973	NP_000148.2	PSAP	1460	NP_001035930.1
KLK3	1461	NP_001639.1	SEMG1	1641	NP_002998.1
KLK3	1461	NP_001639.1	SERPINA1	2463	NP_000286.3
SERPINA5	3503	NP_000615.3	KLK3	1461	NP_001639.1
PZP	7178	NP_002855.2	KLK3	1461	NP_001639.1
PKP2	4177	NP_004563.2	SMAD9	4484	BAA21128.1
VTN	1902	NP_000629.3	POMC	1462	NP_000930.1
LDLR	6091	NP_000518.1	APOB	133	NP_000375.2
MEP1A	2666	NP_005579.2	POMC	1462	NP_000930.1
MC2R	6304	NP_000520.1	POMC	1462	NP_000930.1
MC5R	8965	NP_005904.1	POMC	1462	NP_000930.1
HLA-DRB3	9985	NP_072049.2	POMC	1462	NP_000930.1
PLK1	3652	NP_005021.2	PSMA3	1463	NP_002779.1
PSMA1	4170	NP_683877.1	PSMA3	1463	NP_002779.1
PSMA6	4171	NP_002782.1	PSMA3	1463	NP_002779.1
XRN2	10309	NP_036387.2	PSMA3	1463	NP_002779.1
PLK1	3652	NP_005021.2	PSMA5	1464	NP_002781.2
PELP1	10144	NP_055204.2	SMAD9	4484	BAA21128.1
PDIA4	6501	NP_004902.1	APOB	133	NP_000375.2
PSMB9	1514	NP_002791.1	PSMB10	1465	NP_002792.1
PROS1	1473	NP_000304.2	PROC	1466	NP_000303.1
F2	1488	NP_000497.1	PROC	1466	NP_000303.1
THBD	1764	NP_000352.1	PROC	1466	NP_000303.1
PROC	1466	NP_000303.1	F5	1964	NP_000121.2
F8	2384	NP_000123.1	PROC	1466	NP_000303.1
PROCR	2801	NP_006395.2	PROC	1466	NP_000303.1
SERPINA5	3503	NP_000615.3	PROC	1466	NP_000303.1
F2	1488	NP_000497.1	AMBP	1467	NP_001624.1
GRN	733	NP_002078.1	SMAD9	4484	BAA21128.1
SEC61B	6715	NP_006799.1	APOB	133	NP_000375.2
TMEM57	13340	NP_060672.2	SMAD9	4484	BAA21128.1
EIF2AK2	1468	NP_002750.1	EIF2AK2	1468	NP_002750.1
EIF2AK2	1468	NP_002750.1	TP53	1859	NP_000537.3
STAT1	2777	NP_009330.1	EIF2AK2	1468	NP_002750.1
CASP3	2799	NP_004337.2	EIF2AK2	1468	NP_002750.1
DNAJC3	3114	NP_006251.1	EIF2AK2	1468	NP_002750.1
EIF2AK2	1468	NP_002750.1	PPP2R5A	3384	NP_006234.1
CASP7	3457	NP_203124.1	EIF2AK2	1468	NP_002750.1
CASP8	3459	NP_001073594.1	EIF2AK2	1468	NP_002750.1
METAP2	3522	NP_006829.1	EIF2AK2	1468	NP_002750.1
HSPA8	7205	NP_006588.1	APOB	133	NP_000375.2
RAC1	3627	NP_061485.1	EIF2AK2	1468	NP_002750.1
MAP3K5	3904	NP_005914.1	EIF2AK2	1468	NP_002750.1
ASH2L	5309	NP_004665.2	SMAD9	4484	BAA21128.1
IKBKB	4462	NP_001547.1	EIF2AK2	1468	NP_002750.1
TARBP2	5446	NP_599150.1	EIF2AK2	1468	NP_002750.1
TIRAP	5878	AAH32474.1	EIF2AK2	1468	NP_002750.1
PTGES3	6138	NP_006592.3	EIF2AK2	1468	NP_002750.1
PPP1CC	8911	NP_002701.1	EIF2AK2	1468	NP_002750.1
PRKRIR	9567	NP_004696.2	EIF2AK2	1468	NP_002750.1
SEC61A2	15317	NP_060614.2	APOB	133	NP_000375.2
STRBP	10257	NP_060857.2	EIF2AK2	1468	NP_002750.1
PRKRIP1	11460	NP_078929.1	EIF2AK2	1468	NP_002750.1
PPP1CA	15942	NP_001008709.1	EIF2AK2	1468	NP_002750.1
SMAD9	4484	BAA21128.1	SNRNP70	1617	NP_003080.2
MAP2K1	1469	NP_002746.1	MAP2K1	1469	NP_002746.1
MAPK1	1496	NP_002736.3	MAP2K1	1469	NP_002746.1
HRAS	1813	NP_005334.1	MAP2K1	1469	NP_002746.1
MYC	1818	NP_002458.2	MAP2K1	1469	NP_002746.1
ARAF	2405	NP_001645.1	MAP2K1	1469	NP_002746.1
GRB10	3312	NP_005302.3	MAP2K1	1469	NP_002746.1
ATN1	6311	NP_001931.2	SLIT1	4773	NP_003052.2
RPS6KA2	3403	NP_001006933.1	MAP2K1	1469	NP_002746.1
MAPK3	3479	NP_002737.2	MAP2K1	1469	NP_002746.1
TRAF3	3539	NP_663777.1	MAP2K1	1469	NP_002746.1
MAP2K1	1469	NP_002746.1	CASP9	3756	NP_001220.2
MAP3K4	3886	NP_005913.2	MAP2K1	1469	NP_002746.1
PAK1	3995	AAC24716.1	MAP2K1	1469	NP_002746.1
MAPKSP1	4485	NP_068805.1	MAP2K1	1469	NP_002746.1
MAP2K1	1469	NP_002746.1	RPS6KA4	4677	NP_003933.1
CPNE1	5014	NP_003906.2	MAP2K1	1469	NP_002746.1
CPNE4	5017	NP_570720.1	MAP2K1	1469	NP_002746.1
MYOT	4981	NP_006781.1	FLNC	18	NP_001449.3
LEPR	3001	NP_002294.2	APOD	134	NP_001638.1
PEBP1	6850	NP_002558.1	MAP2K1	1469	NP_002746.1
TRIB1	9863	NP_079471.1	MAP2K1	1469	NP_002746.1
PEBP4	11424	AAK67629.1	MAP2K1	1469	NP_002746.1
MAPK8IP3	12014	NP_055948.2	MAP2K1	1469	NP_002746.1
KSR2	13952	NP_775869.3	MAP2K1	1469	NP_002746.1
MAP2K1	1469	NP_002746.1	PARVA	16283	NP_060692.1
SMAD9	4484	BAA21128.1	HEY1	4260	NP_001035798.1
EPHA2	1494	NP_004422.2	PTPN11	1470	NP_002825.3
PRKCA	1498	NP_002728.1	PTPN11	1470	NP_002825.3
PRKCB	1499	NP_002729.2	PTPN11	1470	NP_002825.3
APOE	135	NP_000032.1	APOE	135	NP_000032.1
TNFRSF1A	1861	NP_001056.1	PTPN11	1470	NP_002825.3
PTPN11	1470	NP_002825.3	TEK	2571	NP_000450.2
TIE1	2572	NP_005415.1	PTPN11	1470	NP_002825.3
PTPN11	1470	NP_002825.3	STAT1	2777	NP_009330.1
SHC1	2780	NP_001123512.1	PTPN11	1470	NP_002825.3
PTPN11	1470	NP_002825.3	IL6ST	2824	NP_002175.2
PTK2	2859	NP_005598.3	PTPN11	1470	NP_002825.3
IRS2	2878	NP_003740.2	PTPN11	1470	NP_002825.3
GHR	2971	NP_000154.1	PTPN11	1470	NP_002825.3
LEPR	3001	NP_002294.2	PTPN11	1470	NP_002825.3
LRP1	138	NP_002323.2	APOE	135	NP_000032.1
CAV1	3028	NP_001744.2	PTPN11	1470	NP_002825.3
CDH5	3075	NP_001786.2	PTPN11	1470	NP_002825.3
PTPN11	1470	NP_002825.3	PTK2B	3131	NP_004094.3
PTPN11	1470	NP_002825.3	STAT5A	3301	NP_003143.2
CRKL	3596	NP_005198.1	PTPN11	1470	NP_002825.3
PTPN11	1470	NP_002825.3	SPRY2	3916	NP_005833.1
PXN	3937	BAA18998.1	PTPN11	1470	NP_002825.3
PTPN11	1470	NP_002825.3	HNRNPU	4185	NP_114032.2
LAIR1	4292	NP_002278.1	PTPN11	1470	NP_002825.3
DAB1	4582	NP_066566.3	PTPN11	1470	NP_002825.3
CTSB	287	NP_680090.1	APOE	135	NP_000032.1
SLAMF1	4603	NP_003028.1	PTPN11	1470	NP_002825.3
IRS4	4620	NP_003595.1	PTPN11	1470	NP_002825.3
PTPN11	1470	NP_002825.3	STAT5B	5037	NP_036580.2
PTPN11	1470	NP_002825.3	MPZL1	5086	NP_003944.1
SIGLEC7	5102	NP_055200.1	PTPN11	1470	NP_002825.3
PTPN11	1470	NP_002825.3	GAB1	5116	NP_997006.1
ACTN4	5222	NP_004915.2	PTPN11	1470	NP_002825.3
SIT1	5394	NP_055265.1	PTPN11	1470	NP_002825.3
PTPN11	1470	NP_002825.3	MVP	5475	NP_059447.2
PILRA	5631	NP_038467.2	PTPN11	1470	NP_002825.3
MAP2	1140	NP_114034.1	APOE	135	NP_000032.1
PRKCH	5669	NP_006246.2	PTPN11	1470	NP_002825.3
PAG1	5772	NP_060910.3	PTPN11	1470	NP_002825.3
PTPN11	1470	NP_002825.3	GAB2	5866	NP_036428.1
SLAMF6	5920	NP_443163.1	PTPN11	1470	NP_002825.3
SIGLEC11	6196	NP_443116.2	PTPN11	1470	NP_002825.3
PTPN11	1470	NP_002825.3	FRS2	6372	NP_006645.3
FRS3	6373	NP_006644.1	PTPN11	1470	NP_002825.3
BTLA	6392	NP_861445.3	PTPN11	1470	NP_002825.3
GAB3	6571	NP_001075042.1	PTPN11	1470	NP_002825.3
INPP5D	9033	NP_001017915.1	PTPN11	1470	NP_002825.3
APOE	135	NP_000032.1	MAPT	1142	NP_001116538.1
C6orf25	9405	NP_612116.1	PTPN11	1470	NP_002825.3
TREML1	11645	NP_835468.1	PTPN11	1470	NP_002825.3
NEDD9	11888	NP_006394.1	PTPN11	1470	NP_002825.3
LILRB4	11996	NP_006838.3	PTPN11	1470	NP_002825.3
SIGLEC12	16195	NP_443729.1	PTPN11	1470	NP_002825.3
PSAP	1460	NP_001035930.1	SMAD9	4484	BAA21128.1
GRID2	6781	NP_001501.2	PTPN4	1471	NP_002821.1
MAPK1	1496	NP_002736.3	PTPN5	1472	NP_116170.3
MAPK3	3479	NP_002737.2	PTPN5	1472	NP_116170.3
F2	1488	NP_000497.1	PROS1	1473	NP_000304.2
NEFM	1205	NP_005373.2	APOE	135	NP_000032.1
F5	1964	NP_000121.2	PROS1	1473	NP_000304.2
F10	1966	NP_000495.1	PROS1	1473	NP_000304.2
F8	2384	NP_000123.1	PROS1	1473	NP_000304.2
TYRO3	2641	NP_006284.2	PROS1	1473	NP_000304.2
TTC37	11079	NP_055454.1	SMAD9	4484	BAA21128.1
TNC	1756	NP_002151.2	PTPRB	1474	NP_001103224.1
TEK	2571	NP_000450.2	PTPRB	1474	NP_001103224.1
CDH5	3075	NP_001786.2	PTPRB	1474	NP_001103224.1
CNTNAP1	3825	NP_003623.1	PTPRB	1474	NP_001103224.1
CNTN1	7189	NP_001834.2	PTPRB	1474	NP_001103224.1
PLTP	1399	NP_006218.1	APOE	135	NP_000032.1
NRCAM	7207	NP_001032209.1	PTPRB	1474	NP_001103224.1
MAGI3	11290	NP_001136254.1	PTPRB	1474	NP_001103224.1
F11R	12038	NP_653086.1	PTPRB	1474	NP_001103224.1
PTPN6	1475	NP_536859.1	PTPN6	1475	NP_536859.1
TYK2	1490	NP_003322.3	PTPN6	1475	NP_536859.1
ZAP70	1495	NP_001070.2	PTPN6	1475	NP_536859.1
PRKCD	1501	NP_006245.2	PTPN6	1475	NP_536859.1
SSTR2	1674	NP_001041.1	PTPN6	1475	NP_536859.1
ABL1	1809	NP_009297.2	PTPN6	1475	NP_536859.1
PTPN6	1475	NP_536859.1	SRC	1819	NP_005408.1
PRNP	1453	NP_000302.1	APOE	135	NP_000032.1
TNFRSF1A	1861	NP_001056.1	PTPN6	1475	NP_536859.1
SYK	2514	NP_003168.2	PTPN6	1475	NP_536859.1
IL6ST	2824	NP_002175.2	PTPN6	1475	NP_536859.1
GHR	2971	NP_000154.1	PTPN6	1475	NP_536859.1
CTNND1	3026	NP_001078927.1	PTPN6	1475	NP_536859.1
CAV1	3028	NP_001744.2	PTPN6	1475	NP_536859.1
NAGK	8441	NP_060037.2	SMAD9	4484	BAA21128.1
LCP2	3362	NP_005556.1	PTPN6	1475	NP_536859.1
PTPN6	1475	NP_536859.1	SIRPA	3912	NP_542970.1
KHDRBS1	3926	NP_006550.1	PTPN6	1475	NP_536859.1
VLDLR	1895	NP_003374.3	APOE	135	NP_000032.1
DOK1	4228	NP_001372.1	PTPN6	1475	NP_536859.1
SIL1	12150	NP_071909.1	SMAD9	4484	BAA21128.1
IRS4	4620	NP_003595.1	PTPN6	1475	NP_536859.1
STAT5B	5037	NP_036580.2	PTPN6	1475	NP_536859.1
BLNK	5153	NP_037446.1	PTPN6	1475	NP_536859.1
CLEC4A	5604	NP_057268.1	PTPN6	1475	NP_536859.1
PILRA	5631	NP_038467.2	PTPN6	1475	NP_536859.1
PAG1	5772	NP_060910.3	PTPN6	1475	NP_536859.1
PTPN6	1475	NP_536859.1	GAB2	5866	NP_036428.1
SLAMF6	5920	NP_443163.1	PTPN6	1475	NP_536859.1
MYOZ1	5725	NP_067068.1	FLNC	18	NP_001449.3
LRP2	2509	NP_004516.2	APOE	135	NP_000032.1
SIGLEC11	6196	NP_443116.2	PTPN6	1475	NP_536859.1
BTLA	6392	NP_861445.3	PTPN6	1475	NP_536859.1
PTPN6	1475	NP_536859.1	CUZD1	6476	NP_071317.2
FCGR2B	6849	NP_003992.3	PTPN6	1475	NP_536859.1
PTPN6	1475	NP_536859.1	PILRB	8382	AAG17224.1
C6orf25	9405	NP_612116.1	PTPN6	1475	NP_536859.1
TREML1	11645	NP_835468.1	PTPN6	1475	NP_536859.1
LILRB2	11994	NP_005865.2	PTPN6	1475	NP_536859.1
LILRB4	11996	NP_006838.3	PTPN6	1475	NP_536859.1
SIGLEC12	16195	NP_443729.1	PTPN6	1475	NP_536859.1
SCARB1	3024	NP_005496.4	APOE	135	NP_000032.1
CD300LF	17635	NP_620587.2	PTPN6	1475	NP_536859.1
DNAJA3	9758	NP_005138.3	SMAD9	4484	BAA21128.1
DKK1	5544	NP_036374.1	SMAD9	4484	BAA21128.1
PTPN6	1475	NP_536859.1	KLRB1	4201	NP_002249.1
PABPC4	4557	NP_001129125.1	SMAD9	4484	BAA21128.1
PLEC1	3180	NP_958782.1	SMAD9	4484	BAA21128.1
SMAD4	2995	NP_005350.1	PSMD11	5119	NP_002806.2
PTPN6	1475	NP_536859.1	KLRA1	9180	NP_006602.2
SMAD4	2995	NP_005350.1	DNAJB2	7249	NP_006727.2
PTPN6	1475	NP_536859.1	PIK3R1	1381	NP_852664.1
LRP8	4002	NP_004622.2	APOE	135	NP_000032.1
PTPN6	1475	NP_536859.1	PTK2B	3131	NP_004094.3
PTPRA	1476	NP_002827.1	PTPRA	1476	NP_002827.1
PTPRM	1479	NP_001098714.1	PTPRA	1476	NP_002827.1
PRKCD	1501	NP_006245.2	PTPRA	1476	NP_002827.1
PTPRF	1552	NP_002831.2	PTPRA	1476	NP_002827.1
SRC	1819	NP_005408.1	PTPRA	1476	NP_002827.1
PTPRS	3344	NP_002841.3	PTPRA	1476	NP_002827.1
PTPRD	3358	NP_002830.1	PTPRA	1476	NP_002827.1
PTPRA	1476	NP_002827.1	CALM1	241	NP_008819.1
SMAD4	2995	NP_005350.1	DCP1B	13124	AAN62764.1
LDLR	6091	NP_000518.1	APOE	135	NP_000032.1
TYK2	1490	NP_003322.3	PTPN1	1477	NP_002818.1
PTPN1	1477	NP_002818.1	MAPK1	1496	NP_002736.3
PTPN1	1477	NP_002818.1	SRC	1819	NP_005408.1
NTRK1	1869	NP_002520.2	PTPN1	1477	NP_002818.1
NTRK3	1870	NP_001012338.1	PTPN1	1477	NP_002818.1
RRAS2	2518	NP_036382.2	PTPN1	1477	NP_002818.1
GLRX	2707	NP_002055.1	PTPN1	1477	NP_002818.1
NTRK2	2712	NP_006171.2	PTPN1	1477	NP_002818.1
CAV1	3028	NP_001744.2	PTPN1	1477	NP_002818.1
PIN1	3031	NP_006212.1	PTPN1	1477	NP_002818.1
ATN1	6311	NP_001931.2	TEP1	3404	NP_009041.2
PTPN1	1477	NP_002818.1	STAT5A	3301	NP_003143.2
BCAR1	4248	NP_055382.2	PTPN1	1477	NP_002818.1
CLK2	4289	NP_003984.2	PTPN1	1477	NP_002818.1
PTPN1	1477	NP_002818.1	STAT5B	5037	NP_036580.2
GSK3B	5418	NP_002084.2	PTPN1	1477	NP_002818.1
CLK1	9058	NP_004062.2	PTPN1	1477	NP_002818.1
PTPN1	1477	NP_002818.1	NFKBIA	1235	NP_065390.1
SMAD4	2995	NP_005350.1	HMG20A	16116	NP_060670.1
SMAD4	2995	NP_005350.1	XPO5	6385	NP_065801.1
DLG4	4199	NP_001356.1	PTPRG	1478	NP_002832.3
ATN1	6311	NP_001931.2	TRIP6	4242	NP_003293.2
GNB2L1	1503	NP_006089.1	PTPRM	1479	NP_001098714.1
CDH1	1885	BAA88957.1	PTPRM	1479	NP_001098714.1
CTNND1	3026	NP_001078927.1	PTPRM	1479	NP_001098714.1
PPFIBP1	4390	NP_003613.2	PTPRM	1479	NP_001098714.1
MAPK1	1496	NP_002736.3	PTPN7	1480	NP_542155.1
MAPK14	2619	NP_001306.1	PTPN7	1480	NP_542155.1
PRKACA	3382	NP_002721.1	PTPN7	1480	NP_542155.1
MAPK3	3479	NP_002737.2	PTPN7	1480	NP_542155.1
GIT1	6577	NP_001078923.1	PTPRZ1	1481	NP_002842.2
PKIA	5828	NP_006814.1	PRKACB	1482	NP_891993.1
CSNK2A1	277	NP_001886.1	APEX1	136	NP_542380.1
PKIB	6075	NP_861460.1	PRKACB	1482	NP_891993.1
PRKAR2A	1484	NP_004148.1	PRKAR2A	1484	NP_004148.1
RYR2	1619	NP_001026.2	PRKAR2A	1484	NP_004148.1
SCTR	1628	NP_002971.2	PRKAR2A	1484	NP_004148.1
SEMG2	1642	NP_002999.1	PRKAR2A	1484	NP_004148.1
PRKX	2097	NP_005035.1	PRKAR2A	1484	NP_004148.1
AKAP14	2353	NP_848928.1	PRKAR2A	1484	NP_004148.1
AKAP1	3905	NP_003479.1	PRKAR2A	1484	NP_004148.1
CBFA2T3	4847	NP_005178.4	PRKAR2A	1484	NP_004148.1
AKAP9	4921	NP_671700.1	PRKAR2A	1484	NP_004148.1
GZMA	771	NP_006135.1	APEX1	136	NP_542380.1
AKAP13	5253	NP_006729.4	PRKAR2A	1484	NP_004148.1
AKAP5	5255	NP_004848.3	PRKAR2A	1484	NP_004148.1
AKAP3	5256	NP_006413.2	PRKAR2A	1484	NP_004148.1
AKAP6	5257	NP_004265.3	PRKAR2A	1484	NP_004148.1
AKAP8	5258	NP_005849.1	PRKAR2A	1484	NP_004148.1
AKAP10	5259	NP_009133.2	PRKAR2A	1484	NP_004148.1
AKAP11	5261	NP_057332.1	PRKAR2A	1484	NP_004148.1
AKAP12	5263	NP_005091.2	PRKAR2A	1484	NP_004148.1
NBEA	5352	NP_056493.3	PRKAR2A	1484	NP_004148.1
RAB32	6700	NP_006825.1	PRKAR2A	1484	NP_004148.1
HSPA1A	774	NP_005336.3	APEX1	136	NP_542380.1
AKAP2	9197	NP_009134.1	PRKAR2A	1484	NP_004148.1
ARFGEF2	9250	NP_006411.2	PRKAR2A	1484	NP_004148.1
MYCBPAP	11378	NP_115509.4	PRKAR2A	1484	NP_004148.1
AKAP7	16065	NP_057461.1	PRKAR2A	1484	NP_004148.1
SMAD4	2995	NP_005350.1	RPL28	4702	NP_001129607.1
SMAD4	2995	NP_005350.1	TCTA	15977	NP_071503.1
PRKAR1A	1786	NP_002725.1	PRKAR1B	1485	NP_002726.1
AKAP1	3905	NP_003479.1	PRKAR1B	1485	NP_002726.1
WRN	5212	NP_000544.2	PRKAR1B	1485	NP_002726.1
PPP1R9A	16000	NP_060120.2	PRKAR1B	1485	NP_002726.1
XRCC6	1071	NP_001460.1	APEX1	136	NP_542380.1
PRKAR2B	1486	NP_002727.2	PRKAR2B	1486	NP_002727.2
AKAP4	2173	NP_003877.2	PRKAR2B	1486	NP_002727.2
AKAP14	2353	NP_848928.1	PRKAR2B	1486	NP_002727.2
AKAP1	3905	NP_003479.1	PRKAR2B	1486	NP_002727.2
PRKAR2B	1486	NP_002727.2	LASP1	4229	AAH07560.1
AKAP9	4921	NP_671700.1	PRKAR2B	1486	NP_002727.2
AKAP5	5255	NP_004848.3	PRKAR2B	1486	NP_002727.2
AKAP10	5259	NP_009133.2	PRKAR2B	1486	NP_002727.2
AKAP11	5261	NP_057332.1	PRKAR2B	1486	NP_002727.2
NBEA	5352	NP_056493.3	PRKAR2B	1486	NP_002727.2
PHLDB2	6611	NP_001127910.1	FLNC	18	NP_001449.3
NME1	1131	NP_937818.1	APEX1	136	NP_542380.1
AXIN1	4819	NP_003493.1	PPP2CB	1487	NP_004147.1
PPP2CB	1487	NP_004147.1	PACS1	6320	NP_060496.2
PPP2CB	1487	NP_004147.1	GAD1	12011	NP_000808.2
SMAD4	2995	NP_005350.1	HDLBP	813	NP_005327.1
LCMT1	17266	NP_057099.3	PPP2CB	1487	NP_004147.1
SMAD4	2995	NP_005350.1	CD59	117	NP_000602.1
SERPINE2	1510	NP_001130002.1	F2	1488	NP_000497.1
F2	1488	NP_000497.1	F2R	1763	NP_001983.2
THBD	1764	NP_000352.1	F2	1488	NP_000497.1
THBS1	1765	NP_003237.2	F2	1488	NP_000497.1
HMGB2	1229	NP_002120.1	APEX1	136	NP_542380.1
C6	1956	NP_000056.2	F2	1488	NP_000497.1
KNG1	1970	NP_001095886.1	F2	1488	NP_000497.1
GP1BA	1976	NP_000164.4	F2	1488	NP_000497.1
F9	2385	NP_000124.1	F2	1488	NP_000497.1
F2	1488	NP_000497.1	AANAT	2974	NP_001079.1
SERPINB8	3412	NP_002631.3	F2	1488	NP_000497.1
PCNA	1456	NP_002583.1	APEX1	136	NP_542380.1
SERPINA5	3503	NP_000615.3	F2	1488	NP_000497.1
F2RL2	3561	NP_004092.1	F2	1488	NP_000497.1
F2RL3	4148	NP_003941.2	F2	1488	NP_000497.1
F2	1488	NP_000497.1	CPB2	4374	NP_001863.2
F2	1488	NP_000497.1	AKR7A2	4567	NP_003680.2
F2	1488	NP_000497.1	HGFAC	5184	NP_001519.1
SERPING1	6033	NP_000053.2	F2	1488	NP_000497.1
ITGA2B	6377	NP_000410.2	F2	1488	NP_000497.1
F11	7524	NP_000119.1	F2	1488	NP_000497.1
SMAD4	2995	NP_005350.1	RALA	1549	NP_005393.2
TXN	1761	NP_003320.2	APEX1	136	NP_542380.1
SMAD4	2995	NP_005350.1	GPNMB	5081	NP_001005340.1
SMAD4	2995	NP_005350.1	PSG9	8897	NP_002775.3
F2	1488	NP_000497.1	ST13	8426	NP_003923.2
F2	1488	NP_000497.1	SPP1	1325	NP_001035147.1
SMAD4	2995	NP_005350.1	TH1L	16096	NP_945327.1
SMAD4	2995	NP_005350.1	MAPK13	9113	NP_002745.1
F2	1488	NP_000497.1	PROZ	7182	NP_003882.1
F2	1488	NP_000497.1	PLAU	1883	NP_002649.1
SMAD4	2995	NP_005350.1	TM9SF2	9198	NP_004791.1
SMAD4	2995	NP_005350.1	EEF1A1	559	NP_001393.1
TP53	1859	NP_000537.3	APEX1	136	NP_542380.1
SMAD4	2995	NP_005350.1	ZBED5	17429	NP_067034.2
S100B	1505	NP_006263.1	S100A1	1489	NP_006262.1
RYR1	1618	NP_000531.2	S100A1	1489	NP_006262.1
PYGM	1986	NP_005600.1	S100A1	1489	NP_006262.1
AGER	2568	NP_001127.1	S100A1	1489	NP_006262.1
CAPZA1	3347	NP_006126.1	S100A1	1489	NP_006262.1
CACYBP	7316	NP_055227.1	S100A1	1489	NP_006262.1
S100A4	15914	NP_002952.1	S100A1	1489	NP_006262.1
SMAD4	2995	NP_005350.1	CNKSR1	11937	AAH11604.1
SMAD4	2995	NP_005350.1	RMND5B	7985	NP_073599.2
XRCC1	1909	NP_006288.2	APEX1	136	NP_542380.1
GNB2L1	1503	NP_006089.1	TYK2	1490	NP_003322.3
IL13RA1	2125	NP_001551.1	TYK2	1490	NP_003322.3
TYK2	1490	NP_003322.3	STAT1	2777	NP_009330.1
IL6ST	2824	NP_002175.2	TYK2	1490	NP_003322.3
IRS2	2878	NP_003740.2	TYK2	1490	NP_003322.3
GHR	2971	NP_000154.1	TYK2	1490	NP_003322.3
CRKL	3596	NP_005198.1	TYK2	1490	NP_003322.3
PRMT5	4955	NP_006100.2	TYK2	1490	NP_003322.3
STAM2	5876	NP_005834.4	TYK2	1490	NP_003322.3
XRCC5	8935	NP_066964.1	TYK2	1490	NP_003322.3
NXF2	2260	NP_060279.2	APEX1	136	NP_542380.1
FER	1491	NP_005237.2	FER	1491	NP_005237.2
CTNND1	3026	NP_001078927.1	FER	1491	NP_005237.2
TMF1	3081	NP_009045.2	FER	1491	NP_005237.2
YWHAB	3184	NP_003395.1	FER	1491	NP_005237.2
FER	1491	NP_005237.2	CALM1	241	NP_008819.1
FGF9	2951	NP_002001.1	FGFR2	1492	NP_075261.1
FGF10	3665	NP_004456.1	FGFR2	1492	NP_075261.1
EPHA8	1493	NP_065387.1	EPHA8	1493	NP_065387.1
PIK3CG	3135	NP_002640.2	EPHA8	1493	NP_065387.1
FEN1	2670	NP_004102.1	APEX1	136	NP_542380.1
EFNA4	3224	NP_872631.1	EPHA8	1493	NP_065387.1
EFNA5	3324	NP_001953.1	EPHA8	1493	NP_065387.1
TNFAIP1	1856	NP_066960.1	EPHA2	1494	NP_004422.2
EFNA1	1858	NP_004419.2	EPHA2	1494	NP_004422.2
SHC1	2780	NP_001123512.1	EPHA2	1494	NP_004422.2
TIAM1	2820	NP_003244.2	EPHA2	1494	NP_004422.2
PTK2	2859	NP_005598.3	EPHA2	1494	NP_004422.2
SLA	3060	NP_006739.2	EPHA2	1494	NP_004422.2
EFNA4	3224	NP_872631.1	EPHA2	1494	NP_004422.2
EFNA3	3225	NP_004943.1	EPHA2	1494	NP_004422.2
APEX1	136	NP_542380.1	HDAC1	3143	NP_004955.2
EFNA5	3324	NP_001953.1	EPHA2	1494	NP_004422.2
EFNA2	4132	NP_001396.2	EPHA2	1494	NP_004422.2
ACP1	8881	NP_004291.1	EPHA2	1494	NP_004422.2
ZAP70	1495	NP_001070.2	ZAP70	1495	NP_001070.2
SOS1	1681	NP_005624.2	ZAP70	1495	NP_001070.2
CD247	1729	NP_932170.1	ZAP70	1495	NP_001070.2
ABL1	1809	NP_009297.2	ZAP70	1495	NP_001070.2
TUBA4A	1851	NP_005991.1	ZAP70	1495	NP_001070.2
ZAP70	1495	NP_001070.2	DUSP3	2553	NP_004081.1
SHB	2635	NP_003019.2	ZAP70	1495	NP_001070.2
EP300	4078	NP_001420.2	APEX1	136	NP_542380.1
SHC1	2780	NP_001123512.1	ZAP70	1495	NP_001070.2
SLA	3060	NP_006739.2	ZAP70	1495	NP_001070.2
PTK2B	3131	NP_004094.3	ZAP70	1495	NP_001070.2
ZAP70	1495	NP_001070.2	LCP2	3362	NP_005556.1
SH3BP2	3657	NP_003014.3	ZAP70	1495	NP_001070.2
ZAP70	1495	NP_001070.2	LAT	3832	NP_001014989.2
TYROBP	4996	NP_003323.1	ZAP70	1495	NP_001070.2
CBLB	5136	NP_733762.2	ZAP70	1495	NP_001070.2
SIT1	5394	NP_055265.1	ZAP70	1495	NP_001070.2
ZAP70	1495	NP_001070.2	SH2B3	5480	NP_005466.1
SGCG	7039	NP_000222.1	FLNC	18	NP_001449.3
HNRNPL	4360	NP_001524.2	APEX1	136	NP_542380.1
PAG1	5772	NP_060910.3	ZAP70	1495	NP_001070.2
ZAP70	1495	NP_001070.2	GAB2	5866	NP_036428.1
SLAMF6	5920	NP_443163.1	ZAP70	1495	NP_001070.2
SLA2	5955	NP_115590.1	ZAP70	1495	NP_001070.2
ZAP70	1495	NP_001070.2	DBNL	6588	NP_001116428.1
PTPN3	6767	NP_002820.3	ZAP70	1495	NP_001070.2
FCRL3	7352	NP_443171.2	ZAP70	1495	NP_001070.2
ACP1	8881	NP_004291.1	ZAP70	1495	NP_001070.2
CD3E	8923	NP_000724.1	ZAP70	1495	NP_001070.2
NFAM1	16380	NP_666017.1	ZAP70	1495	NP_001070.2
HIF1A	4517	NP_001521.1	APEX1	136	NP_542380.1
MAPK1	1496	NP_002736.3	MAPK1	1496	NP_002736.3
PRKCE	1500	NP_005391.1	MAPK1	1496	NP_002736.3
MAPK1	1496	NP_002736.3	RB1	1574	NP_000312.2
MAPK1	1496	NP_002736.3	RXRA	1577	NP_002948.1
MAPK1	1496	NP_002736.3	SREBF1	1701	NP_001005291.1
MAPK1	1496	NP_002736.3	NR5A1	1702	NP_004950.2
MAPK1	1496	NP_002736.3	SP1	1796	NP_612482.2
MAPK1	1496	NP_002736.3	CEBPB	1801	NP_005185.2
MAPK1	1496	NP_002736.3	MYB	1810	NP_001123645.1
MAPK1	1496	NP_002736.3	ZFP36	1835	NP_003398.1
MUTYH	5380	NP_001121897.1	APEX1	136	NP_542380.1
MAPK1	1496	NP_002736.3	TP53	1859	NP_000537.3
NTRK3	1870	NP_001012338.1	MAPK1	1496	NP_002736.3
RPS6KA3	2092	NP_004577.1	MAPK1	1496	NP_002736.3
ELK1	2407	NP_005220.2	MAPK1	1496	NP_002736.3
DUSP3	2553	NP_004081.1	MAPK1	1496	NP_002736.3
MAPK14	2619	NP_001306.1	MAPK1	1496	NP_002736.3
SREBF2	2726	NP_004590.2	MAPK1	1496	NP_002736.3
SHC1	2780	NP_001123512.1	MAPK1	1496	NP_002736.3
NKX2-1	2798	NP_001073136.1	MAPK1	1496	NP_002736.3
MAPK1	1496	NP_002736.3	UBTF	2814	NP_055048.1
APEX1	136	NP_542380.1	ANP32C	6045	NP_036535.1
MAPK1	1496	NP_002736.3	DUSP1	2835	NP_004408.1
MAPK1	1496	NP_002736.3	SCNN1G	2862	NP_001030.2
SMAD4	2995	NP_005350.1	UHRF2	18257	NP_690856.1
MAPK1	1496	NP_002736.3	SMAD4	2995	NP_005350.1
MAP2K2	3164	NP_109587.1	MAPK1	1496	NP_002736.3
C1QBP	3168	NP_001203.1	MAPK1	1496	NP_002736.3
MAPK1	1496	NP_002736.3	PPARG	3288	NP_056953.2
STAT5A	3301	NP_003143.2	MAPK1	1496	NP_002736.3
MAPK1	1496	NP_002736.3	RPS6KA1	3402	NP_001006666.1
RPS6KA2	3403	NP_001006933.1	MAPK1	1496	NP_002736.3
DCTN1	7206	NP_004073.2	APEX1	136	NP_542380.1
GMFB	3420	AAH05359.1	MAPK1	1496	NP_002736.3
METAP2	3522	NP_006829.1	MAPK1	1496	NP_002736.3
MAPK1	1496	NP_002736.3	NCOA3	3570	NP_858045.1
MAPK1	1496	NP_002736.3	EIF4EBP1	3746	NP_004086.1
MAPK1	1496	NP_002736.3	CASP9	3756	NP_001220.2
MAPK1	1496	NP_002736.3	KHDRBS1	3926	NP_006550.1
PXN	3937	BAA18998.1	MAPK1	1496	NP_002736.3
PTPRH	3942	NP_002833.3	MAPK1	1496	NP_002736.3
TNFSF11	4031	NP_003692.1	MAPK1	1496	NP_002736.3
MAPK1	1496	NP_002736.3	NCOA1	4070	NP_003734.3
POLB	7517	NP_002681.1	APEX1	136	NP_542380.1
DUSP4	4123	NP_001385.1	MAPK1	1496	NP_002736.3
DUSP7	4125	NP_001938.2	MAPK1	1496	NP_002736.3
PTPRR	4169	NP_002840.1	MAPK1	1496	NP_002736.3
MAPK1	1496	NP_002736.3	IER3	4295	NP_434702.1
SNCG	4297	NP_003078.2	MAPK1	1496	NP_002736.3
MAPK1	1496	NP_002736.3	DUSP5	4349	NP_004410.3
MAPKSP1	4485	NP_068805.1	MAPK1	1496	NP_002736.3
KLF11	4488	NP_003588.1	MAPK1	1496	NP_002736.3
MAPK1	1496	NP_002736.3	PPP1R9B	4506	NP_115984.3
MAPK1	1496	NP_002736.3	TNFRSF25	4532	NP_683866.1
ANP32A	9014	NP_006296.1	APEX1	136	NP_542380.1
MAPK1	1496	NP_002736.3	IQGAP1	4541	NP_003861.1
PEA15	4579	NP_003759.1	MAPK1	1496	NP_002736.3
RPS6KA4	4677	NP_003933.1	MAPK1	1496	NP_002736.3
NEK2	4953	NP_002488.1	MAPK1	1496	NP_002736.3
STAT5B	5037	NP_036580.2	MAPK1	1496	NP_002736.3
DYRK1B	5188	NP_004705.1	MAPK1	1496	NP_002736.3
MKNK2	5459	NP_951009.1	MAPK1	1496	NP_002736.3
MAPK1	1496	NP_002736.3	RGS19	5461	NP_005864.1
HDAC4	5610	NP_006028.2	MAPK1	1496	NP_002736.3
MAPK1	1496	NP_002736.3	GAB2	5866	NP_036428.1
SET	9023	NP_001116293.1	APEX1	136	NP_542380.1
MAPK1	1496	NP_002736.3	FRS3	6373	NP_006644.1
UBR5	6436	NP_056986.2	MAPK1	1496	NP_002736.3
MAPK1	1496	NP_002736.3	CAD	6437	NP_004332.2
PEBP1	6850	NP_002558.1	MAPK1	1496	NP_002736.3
MAPK1	1496	NP_002736.3	GORASP2	8303	NP_056345.3
TPR	8927	AAB48030.1	MAPK1	1496	NP_002736.3
FHL3	9101	NP_004459.2	MAPK1	1496	NP_002736.3
TNIP1	9216	NP_006049.3	MAPK1	1496	NP_002736.3
MAPK1	1496	NP_002736.3	TOB1	9273	NP_005740.1
MAPKAPK5	9467	NP_620777.1	MAPK1	1496	NP_002736.3
UBE2I	9045	NP_003336.1	APEX1	136	NP_542380.1
MKNK1	9468	NP_003675.2	MAPK1	1496	NP_002736.3
MAPK1	1496	NP_002736.3	DUSP16	9525	NP_085143.1
MAPK1	1496	NP_002736.3	ERF	9942	NP_006485.2
MAPK1	1496	NP_002736.3	CALCOCO1	13868	NP_065949.1
KSR2	13952	NP_775869.3	MAPK1	1496	NP_002736.3
MAPK1	1496	NP_002736.3	MAFA	14346	NP_963883.2
MAPK1	1496	NP_002736.3	NDE1	14815	NP_060138.1
MAPK1	1496	NP_002736.3	GABRR1	15921	NP_002033.2
SMAD4	2995	NP_005350.1	PSG2	8891	NP_112536.2
SMAD4	2995	NP_005350.1	C16orf57	7815	NP_078874.2
ATN1	6311	NP_001931.2	BAT2	807	NP_542417.2
MAPK1	1496	NP_002736.3	SORBS3	11535	NP_005766.3
MAPK4	1497	NP_002738.2	MAPK4	1497	NP_002738.2
PRKCA	1498	NP_002728.1	PRKCA	1498	NP_002728.1
GNB2L1	1503	NP_006089.1	PRKCA	1498	NP_002728.1
PRKCZ	1504	NP_002735.3	PRKCA	1498	NP_002728.1
PRKCA	1498	NP_002728.1	RRAD	1536	NP_004156.1
PRKCA	1498	NP_002728.1	RHO	1584	NP_000530.1
PRKCA	1498	NP_002728.1	DDX5	1615	NP_004387.1
SCTR	1628	NP_002971.2	PRKCA	1498	NP_002728.1
SEMG1	1641	NP_002998.1	PRKCA	1498	NP_002728.1
KCND2	9254	NP_036413.1	FLNC	18	NP_001449.3
ATN1	6311	NP_001931.2	BAT3	808	NP_004630.3
SEMG2	1642	NP_002999.1	PRKCA	1498	NP_002728.1
TERT	1754	NP_003210.1	PRKCA	1498	NP_002728.1
PRKCA	1498	NP_002728.1	SRC	1819	NP_005408.1
SMAD4	2995	NP_005350.1	SNRNP70	1617	NP_003080.2
PRKCA	1498	NP_002728.1	TP53	1859	NP_000537.3
STAG1	5076	NP_005853.2	SMAD9	4484	BAA21128.1
PRKCA	1498	NP_002728.1	VCL	1900	NP_054706.1
PRKCA	1498	NP_002728.1	VTN	1902	NP_000629.3
PRKCA	1498	NP_002728.1	NCF1	1990	NP_000256.3
PRKCA	1498	NP_002728.1	GJB1	2367	NP_000157.1
APOA1	2517	NP_000030.1	APOF	137	NP_001629.1
PRKCA	1498	NP_002728.1	RPL10	2421	NP_006004.2
XK	2444	NP_066569.1	PRKCA	1498	NP_002728.1
PRKCA	1498	NP_002728.1	ITGB2	2506	NP_000202.2
PRKCA	1498	NP_002728.1	PTPN12	2513	NP_002826.3
SYK	2514	NP_003168.2	PRKCA	1498	NP_002728.1
PRKCA	1498	NP_002728.1	SNAP25	2637	NP_003072.2
PRKCA	1498	NP_002728.1	NFATC1	2729	NP_765975.1
PRKCA	1498	NP_002728.1	DLX3	2752	NP_005211.1
TIAM1	2820	NP_003244.2	PRKCA	1498	NP_002728.1
AVPR1A	2894	NP_000697.1	PRKCA	1498	NP_002728.1
CALR	169	NP_004334.1	LRP1	138	NP_002323.2
RGS2	2917	NP_002914.1	PRKCA	1498	NP_002728.1
MYLK	2952	NP_444253.3	PRKCA	1498	NP_002728.1
PRKCA	1498	NP_002728.1	CASR	3122	NP_000379.2
C1QBP	3168	NP_001203.1	PRKCA	1498	NP_002728.1
PRKCA	1498	NP_002728.1	GPM6A	3174	NP_005268.1
YWHAZ	3183	NP_003397.1	PRKCA	1498	NP_002728.1
PRKCA	1498	NP_002728.1	DGKZ	3260	Q13574
PRKCA	1498	NP_002728.1	ADD3	3339	NP_058432.1
BTG2	3357	NP_006754.1	PRKCA	1498	NP_002728.1
TEP1	3404	NP_009041.2	PRKCA	1498	NP_002728.1
CANX	252	NP_001737.1	LRP1	138	NP_002323.2
PRKCA	1498	NP_002728.1	GMFB	3420	AAH05359.1
ARHGEF1	3511	NP_945353.1	PRKCA	1498	NP_002728.1
OGG1	3582	NP_058214.1	PRKCA	1498	NP_002728.1
RAC1	3627	NP_061485.1	PRKCA	1498	NP_002728.1
PRKCA	1498	NP_002728.1	PA2G4	3685	NP_006182.2
PRKCA	1498	NP_002728.1	NRGN	3828	NP_006167.1
PRKCA	1498	NP_002728.1	DNM1	3851	NP_004399.2
PRKCA	1498	NP_002728.1	PLD1	3855	NP_002653.1
PLD2	3857	NP_002654.3	PRKCA	1498	NP_002728.1
PRKCA	1498	NP_002728.1	HAND1	3871	NP_004812.1
C3	400	NP_000055.2	LRP1	138	NP_002323.2
HAND2	3872	NP_068808.1	PRKCA	1498	NP_002728.1
PRKCA	1498	NP_002728.1	CFTR	3883	NP_000483.3
CISH	3897	NP_037456.5	PRKCA	1498	NP_002728.1
PRKCA	1498	NP_002728.1	CYTH2	3925	NP_059431.1
PRKCA	1498	NP_002728.1	RGS7	3948	NP_002915.3
PRKCA	1498	NP_002728.1	SNAP23	3962	NP_003816.2
FSCN1	4068	NP_003079.1	PRKCA	1498	NP_002728.1
PRKCA	1498	NP_002728.1	OCLN	4191	NP_002529.1
DLG4	4199	NP_001356.1	PRKCA	1498	NP_002728.1
PRKCA	1498	NP_002728.1	STXBP1	4235	NP_003156.1
C4BPA	403	NP_000706.1	LRP1	138	NP_002323.2
PRKCA	1498	NP_002728.1	SPAG1	4548	NP_003105.2
PRKCA	1498	NP_002728.1	PEA15	4579	NP_003759.1
CEP135	11097	NP_079285.2	SMAD9	4484	BAA21128.1
GNA12	5093	NP_031379.2	PRKCA	1498	NP_002728.1
PRKCA	1498	NP_002728.1	GRM1	5129	NP_000829.2
AKAP5	5255	NP_004848.3	PRKCA	1498	NP_002728.1
AKAP12	5263	NP_005091.2	PRKCA	1498	NP_002728.1
PRKCA	1498	NP_002728.1	RGS19	5461	NP_005864.1
YWHAG	5639	NP_036611.2	PRKCA	1498	NP_002728.1
PRKCA	1498	NP_002728.1	CD163	5708	NP_004235.3
CTGF	412	NP_001892.1	LRP1	138	NP_002323.2
PRKCA	1498	NP_002728.1	TRPV6	5982	NP_061116.2
PRKCA	1498	NP_002728.1	GSK3A	6002	NP_063937.2
PRKCA	1498	NP_002728.1	PLCB1	6177	NP_056007.1
PRKCA	1498	NP_002728.1	HSPB8	6420	NP_055180.1
PRKCA	1498	NP_002728.1	PEBP1	6850	NP_002558.1
PRKCA	1498	NP_002728.1	CHAT	7510	NP_065574.3
POLB	7517	NP_002681.1	PRKCA	1498	NP_002728.1
PRKCA	1498	NP_002728.1	MARCKS	7519	NP_002347.5
PRKCA	1498	NP_002728.1	PRKG1	8910	NP_006249.1
FURIN	653	NP_002560.1	LRP1	138	NP_002323.2
PRKCA	1498	NP_002728.1	PTGIR	8959	NP_000951.1
ADCY5	8973	NP_899200.1	PRKCA	1498	NP_002728.1
PRKCA	1498	NP_002728.1	EDF1	9235	NP_003783.1
SDPR	9470	NP_004648.1	PRKCA	1498	NP_002728.1
KCNE4	9689	NP_542402.2	PRKCA	1498	NP_002728.1
PRKCA	1498	NP_002728.1	ADAP1	9733	NP_006860.1
AFAP1	9747	NP_001128119.1	PRKCA	1498	NP_002728.1
TRIM29	10280	NP_036233.2	PRKCA	1498	NP_002728.1
PDLIM7	10436	NP_005442.2	PRKCA	1498	NP_002728.1
STXBP3	10517	NP_009200.2	PRKCA	1498	NP_002728.1
LTF	1028	NP_002334.2	LRP1	138	NP_002323.2
PRKCA	1498	NP_002728.1	TNNI3	11769	NP_000354.4
PRKCA	1498	NP_002728.1	HABP4	13628	NP_055097.2
PRKCA	1498	NP_002728.1	GABRR1	15921	NP_002033.2
GABRR2	15922	NP_002034.2	PRKCA	1498	NP_002728.1
PRKCA	1498	NP_002728.1	TRPC3	15999	NP_001124170.1
PRKCA	1498	NP_002728.1	PPP1R14A	16291	NP_150281.1
PRKCA	1498	NP_002728.1	THOC5	16650	NP_001002878.1
PRKCA	1498	NP_002728.1	GRIA2	4726	NP_000817.2
PRKCA	1498	NP_002728.1	HMGB1	1228	NP_002119.1
PRKCA	1498	NP_002728.1	RARA	6769	NP_000955.1
LIPC	1058	NP_000227.2	LRP1	138	NP_002323.2
PRKCA	1498	NP_002728.1	SDC4	8366	NP_002990.2
EVC2	6269	NP_667338.3	SMAD9	4484	BAA21128.1
PRKCA	1498	NP_002728.1	TNNT2	1844	NP_000355.2
GNB2L1	1503	NP_006089.1	PRKCB	1499	NP_002729.2
PRKCB	1499	NP_002729.2	RRAD	1536	NP_004156.1
SPTAN1	1684	NP_001123910.1	PRKCB	1499	NP_002729.2
PRKCB	1499	NP_002729.2	VTN	1902	NP_000629.3
PRKCB	1499	NP_002729.2	NCF1	1990	NP_000256.3
PRKCB	1499	NP_002729.2	BTK	2248	NP_000052.1
PRKCB	1499	NP_002729.2	ITGB2	2506	NP_000202.2
NPHP1	9524	NP_000263.2	FLNC	18	NP_001449.3
MDK	1200	NP_002382.1	LRP1	138	NP_002323.2
GCNT1	2669	NP_001481.2	PRKCB	1499	NP_002729.2
BMPR2	2880	NP_001195.2	PRKCB	1499	NP_002729.2
RGS2	2917	NP_002914.1	PRKCB	1499	NP_002729.2
PRKCB	1499	NP_002729.2	CASR	3122	NP_000379.2
PRKCB	1499	NP_002729.2	DAB2	3139	NP_001334.2
PRKCB	1499	NP_002729.2	PA2G4	3685	NP_006182.2
PRKCB	1499	NP_002729.2	NRGN	3828	NP_006167.1
CISH	3897	NP_037456.5	PRKCB	1499	NP_002729.2
PRKCB	1499	NP_002729.2	CYTH2	3925	NP_059431.1
GRIN2D	4095	NP_000827.2	PRKCB	1499	NP_002729.2
SERPINE1	1418	NP_000593.1	LRP1	138	NP_002323.2
PRKCB	1499	NP_002729.2	OCLN	4191	NP_002529.1
MAPK6	4213	NP_002739.1	PRKCB	1499	NP_002729.2
EIF6	4221	NP_852133.1	PRKCB	1499	NP_002729.2
PRKCB	1499	NP_002729.2	STXBP1	4235	NP_003156.1
GNA13	5100	NP_006563.2	PRKCB	1499	NP_002729.2
GSK3B	5418	NP_002084.2	PRKCB	1499	NP_002729.2
PDPK1	5556	NP_002604.1	PRKCB	1499	NP_002729.2
YWHAG	5639	NP_036611.2	PRKCB	1499	NP_002729.2
PDLIM5	5799	NP_006448.3	PRKCB	1499	NP_002729.2
PRKCB	1499	NP_002729.2	GSK3A	6002	NP_063937.2
PLAT	1419	NP_000921.1	LRP1	138	NP_002323.2
PRKCB	1499	NP_002729.2	PEBP1	6850	NP_002558.1
PRKCB	1499	NP_002729.2	MARCKS	7519	NP_002347.5
MKI67	8902	NP_002408.3	PRKCB	1499	NP_002729.2
AFAP1	9747	NP_001128119.1	PRKCB	1499	NP_002729.2
ZMYND8	10166	NP_898868.1	PRKCB	1499	NP_002729.2
RIPK4	10419	NP_065690.2	PRKCB	1499	NP_002729.2
PDLIM7	10436	NP_005442.2	PRKCB	1499	NP_002729.2
[truncated: 37,242 more rows]
