# Supplementary material for: Clarifying off-target effects for torcetrapib using network pharmacology and reverse docking approach
Source: BMC Syst Biol. 2012 Dec 10;6:152. doi: 10.1186/1752-0509-6-152 (PMC3547811; doi:10.1186/1752-0509-6-152)
Supplement: Additional file 3 — List of the core gene regulatory networks (GRNs) up-regulated by torcetrapib. [file 1752-0509-6-152-S3.xlsx]

## Sheet: Sheet1
Additional File 3: Lists of the Core Gene Regulatory Networks (GRNs) Up-regulated by Torcetrapib
GRN1 (Score:4.675)	GRN2 (Score:2.755)	GRN3 (Score:2.174)
Gene_Name	Gene_Name	Gene_Name
GRB2	VEGFR	CSNK2A1
JNK	CTNND1	MPP6
ASAP1	JAK1	TNFRSF1A
FAS	PTPRC	P300
GRB10	CEBPA	DOCK180
BID	APP	PRKD1
FADD	SMAD5	PTPN1
PDGFRB	I-FLICE	PSEN1
SHC1	STRAP	PPARB
FRS2	INSR	RAN
CBL	LEF1	FAF1
RB	SOCS3	SYK
SOS1	TIF2	EXOSC9
C-MYC	SMAD1	PROS1
PTK2B	CDK7	AXIN2
SNX1	HSP90	F2
ERBB2	PTPN12	SKIV2L2
CASP2	INPP5D	HNRNPK
SHIP	HIP1	DIS3
IRS1	HSP72	NFYA
SMARCA4	RAP1A	ACTR
SOCS1	DAXX	CHOP10
NCK	CCNA2	TRAF1
STAT5A	KDR	EXOSC4
STAT5B	CSK	PROC
CFLAR	AML1	IRF3
VIL2	PDGFRA	NCK2
CD19	LCP2	F5
CRKL	PXN	BLNK
SNON	HIF1A	APC
DR5	JUN	AXL
SKI	CDC25C	SIT1
RHOA	ETS1	SRY
ABL1	GAB2	SP1
SRC	AML3	EXOSC7
CASP10	CBLB	EXOSC2
FASLG	KIT	F8
SMURF1	RASGAP	IKK2
E3B1	P130CAS	CTBP2
SHC	TGFBR2	GSK3B
	C3G	EXOSC5
	CRK	JUND
	JAK2	TNFR1
	CDH1	MYF5
	TP73	EXOSC8
	FYN	EXOSC6
	CSF2RB
	DEDD1
	NEDD9
	P107
	EPOR
	ZAP70
	APAF1
